# Supplementary material for: Identifying structural variation in haploid microbial genomes from short-read resequencing data using breseq
Source: BMC Genomics. 2014 Nov 29;15(1):1039. doi: 10.1186/1471-2164-15-1039 (PMC4300727; doi:10.1186/1471-2164-15-1039)
Supplement: Supplementary file 1 — Additional file 1: [breseq-0.25.tar.gz]. Source code archive for breseq computational pipeline (version 0.25). (ZIP 9 MB) [file 12864_2014_6751_MOESM1_ESM.zip]

Archive with 1 entries (1 files):
- breseq-0.25.tar.gz
