# Supplementary material for: Identifying structural variation in haploid microbial genomes from short-read resequencing data using breseq
Source: BMC Genomics. 2014 Nov 29;15(1):1039. doi: 10.1186/1471-2164-15-1039 (PMC4300727; doi:10.1186/1471-2164-15-1039)
Supplement: Supplementary file 2 — Additional file 2: [MA_experiment_mutation_predictions.zip]. Archive detailing breseq predictions of mutations in genomes from the E. coli mutation accumulation (MA) experiment. File contents are as follows: ancestor.gd, differences between the ancestor strain of the MA experiment and the E. coli MG1655 reference genome (GenBank:NC_000913.2) in Genome Diff format. This text-based file format is described in the breseq documentation; ancestor.gff, an annotated genome sequence of the MA ancestor in GFF3 format, constructed by applying these mutations to the E. coli reference sequence; Other *.gd files, Genome Diff files describing mutations predicted in each of the 21 clones that were resequenced after 6,000 generations of evolution in the MA experiment. (ZIP 2 MB) [file 12864_2014_6751_MOESM2_ESM.zip]

Archive with 53 entries (50 files):
- MA_experiment_mutation_predictions/
- MA_experiment_mutation_predictions/.DS_Store
- __MACOSX/
- __MACOSX/MA_experiment_mutation_predictions/
- __MACOSX/MA_experiment_mutation_predictions/._.DS_Store
- MA_experiment_mutation_predictions/ancestor.gd
- __MACOSX/MA_experiment_mutation_predictions/._ancestor.gd
- MA_experiment_mutation_predictions/ancestor.gff3
- MA_experiment_mutation_predictions/Icon
- __MACOSX/MA_experiment_mutation_predictions/._Icon
- MA_experiment_mutation_predictions/wt100.gd
- __MACOSX/MA_experiment_mutation_predictions/._wt100.gd
- MA_experiment_mutation_predictions/wt12.gd
- __MACOSX/MA_experiment_mutation_predictions/._wt12.gd
- MA_experiment_mutation_predictions/wt14.gd
- __MACOSX/MA_experiment_mutation_predictions/._wt14.gd
- MA_experiment_mutation_predictions/wt17.gd
- __MACOSX/MA_experiment_mutation_predictions/._wt17.gd
- MA_experiment_mutation_predictions/wt28.gd
- __MACOSX/MA_experiment_mutation_predictions/._wt28.gd
- MA_experiment_mutation_predictions/wt29.gd
- __MACOSX/MA_experiment_mutation_predictions/._wt29.gd
- MA_experiment_mutation_predictions/wt35.gd
- __MACOSX/MA_experiment_mutation_predictions/._wt35.gd
- MA_experiment_mutation_predictions/wt38.gd
- __MACOSX/MA_experiment_mutation_predictions/._wt38.gd
- MA_experiment_mutation_predictions/wt39.gd
- __MACOSX/MA_experiment_mutation_predictions/._wt39.gd
- MA_experiment_mutation_predictions/wt41.gd
- __MACOSX/MA_experiment_mutation_predictions/._wt41.gd
- MA_experiment_mutation_predictions/wt44.gd
- __MACOSX/MA_experiment_mutation_predictions/._wt44.gd
- MA_experiment_mutation_predictions/wt45.gd
- __MACOSX/MA_experiment_mutation_predictions/._wt45.gd
- MA_experiment_mutation_predictions/wt49.gd
- __MACOSX/MA_experiment_mutation_predictions/._wt49.gd
- MA_experiment_mutation_predictions/wt50.gd
- __MACOSX/MA_experiment_mutation_predictions/._wt50.gd
- MA_experiment_mutation_predictions/wt59.gd
- __MACOSX/MA_experiment_mutation_predictions/._wt59.gd
- MA_experiment_mutation_predictions/wt6.gd
- __MACOSX/MA_experiment_mutation_predictions/._wt6.gd
- MA_experiment_mutation_predictions/wt61.gd
- __MACOSX/MA_experiment_mutation_predictions/._wt61.gd
- MA_experiment_mutation_predictions/wt62.gd
- __MACOSX/MA_experiment_mutation_predictions/._wt62.gd
- MA_experiment_mutation_predictions/wt63.gd
- __MACOSX/MA_experiment_mutation_predictions/._wt63.gd
- MA_experiment_mutation_predictions/wt65.gd
- __MACOSX/MA_experiment_mutation_predictions/._wt65.gd
- MA_experiment_mutation_predictions/wt66.gd
- __MACOSX/MA_experiment_mutation_predictions/._wt66.gd
- __MACOSX/._MA_experiment_mutation_predictions
