# Supplementary material for: Identifying structural variation in haploid microbial genomes from short-read resequencing data using breseq
Source: BMC Genomics. 2014 Nov 29;15(1):1039. doi: 10.1186/1471-2164-15-1039 (PMC4300727; doi:10.1186/1471-2164-15-1039)
Supplement: Supplementary file 2 — Additional file 2: [MA_experiment_mutation_predictions.zip]. Archive detailing breseq predictions of mutations in genomes from the E. coli mutation accumulation (MA) experiment. File contents are as follows: ancestor.gd, differences between the ancestor strain of the MA experiment and the E. coli MG1655 reference genome (GenBank:NC_000913.2) in Genome Diff format. This text-based file format is described in the breseq documentation; ancestor.gff, an annotated genome sequence of the MA ancestor in GFF3 format, constructed by applying these mutations to the E. coli reference sequence; Other *.gd files, Genome Diff files describing mutations predicted in each of the 21 clones that were resequenced after 6,000 generations of evolution in the MA experiment. (ZIP 2 MB) [file 12864_2014_6751_MOESM2_ESM.zip › MA_experiment_mutation_predictions/ancestor.gd]

#=GENOME_DIFF	1.0
#=REFSEQ	GenBank:NC_000913.2.gb
DEL	1	.	NC_000913	1976527	776
SNP	2	.	NC_000913	547694	G
INS	3	.	NC_000913	547831	G
SNP	4	.	NC_000913	889146	G
MOB	5	.	NC_000913	1877853	IS186	-1	6	del_end=1	del_start=1
SNP	7	.	NC_000913	3352509	T
INS	8	.	NC_000913	3813902	C
SNP	9	.	NC_000913	3957957	T
INS	10	.	NC_000913	4294403	CG
#Below change is an apparent translocation of an IS5 element and the adjacent rhs region.
MOB	11	.	NC_000913	3764110	IS5	1	3	ins_end=CTAATTGATGCTGTTCCTGTGCTGCCCGGATTGTCATTTTTGCCACTGGCTAACGCCAGGTCGAGATTGTTACTACCTGAAAATGCATCGCTGGCGATCAGATTTAATGAACCATTCGGGCCAAATCCAAATCCGTTGTTGGAAATATTAGCGGTATTCAACTGAACACGAATATGAGCGTCCTGATCGCATTGCATTACCAGCGTGATTGTTCTGTCTGCTAATTGTGTTGTTTTACCCCGGTCAACTTGGCGCATGGCAGCACTTCGTTTGCCATAGTCGATATTTTGTATGCTACTGGAGATATTACACTCTGCCTGAGCGGCCATGGCGAAGTTCAGCAGCAGGCATCCTGTTATTATCCGTTTCATTGGCACTCTCCTGTTGCTGTCTCATAGAACACATCTTTTGGTGCATCTTCTGGGAATGTAAGGTGAATACGGCATGATTGCTGCTCATCTTTTATATCTAGCACCATGTCCGGTTTGATGTTATTGAGGAATACAACACCGTCATCCACTGATGTTGTCAGATAGTTGCCTTCACTATCTTCAATCGCAACGCCTCTGGGCAGTTTTTTGCCGTCGGAAAGTGTGATATTGAGTAATGCACGGCGTTGTGTTATCGCACTGAATCCGACTTTCCCTACTGCACCACGGCCTTGTTTGATCATTTTTGTGCCGTTACCGATATCGACATTTTTTGGCAAGCTGGCGGTATCGATCTCAACTCCTGATGTTCGCCACGGCTGGATTGATGGAATGACGGCATTACCCCGAAAATCTGTCCATACTGGGCCTGCCTGAGATGTAATTCTGACACCTGCAATATTGTTATCCATTTTTGCGATGGCGAAAGTGTCATTGATAGTCCACGGTGAAAAGGTCACTCCCTGATCATGTACGGCAATACCACCTGACATCGTACCGTTGTAAGTACGGCTATCACTGCCGCTTGCTCCTGCGGCAAGGCTGACTTGGGTGTAATGGAGATTGGAACTGATACTGCCGTTCAAGCTCGTTTCACGTTCGTCGTGATCTCGTTCAGCATTCACATAGTAGGACATCTCATCTGAGACGACTCCCATGACACCAGTACCATAGTGGGTTTTATGATCGTCATGGCGAGTATACAGTGTGGCGGTGTTTGATCTGCCAAATGGAATACTGATGTTGACGTAGAACAGATCACCATCGTCTTCATTATTTTCTGAAGCACTAAGTTGATGCTGCCAGTTGACGGAAACCGTGGCGTGTTTGAACGCTTTGTTCCAGTTAATATTAAGGTTGCTTGAGTCATTGTCACCGTCGTAACTATATGTTTTATAGCCACTGATGTTGAAACCACCCAGAATGGAGTTAGACCAGTTTAAACCAAGCGCATAAGTGCTTTTAGTCGGATCGGTATAATCATCATCAATCGCTTCAGACAGTTCGCGATAATGGCGATCAGATCGAGTGAGGCTGGTTGTTAGCCCAAGTGAAAATGGGAGATTGTAGTTCGCGTCAAGACGATATTTCTGTCCTTGCAGTGAGTCTTTCGTATCCTGCGATGTACTAATTTGGCTGCTCACTGTTAAATCGGGCAGGGGAACCAGACTCGACCGGATTGATGCCGCCTGATAATTTTCTGCTACGATAACGCCGCCGTTCATTGCACTCCAGCGTGTCAGATTCCATCCGCTCGATGCACTAATTACCCAAGGTGATTCGTCATAGTCATCGTCTACCCGCCCTATCGCGAAGCGATAACCCTGGAAGCTTTCTACATGCTGATTAAACAGGGTGGAGGGAACAATATAGTTGTGCGAACTACCGTCTGTTTCGACAACGGTGACATTAAGATCACTATTACCATTGCGAACAGGTACATCAGGGATAGTGAATGCGCCCGCAGGAACCAGAATGGAATGAATTAAAACTCCTTGTTGACGAATCTCGACACGAGCCTGAGAGGTGTTGGCTATACCAGTAACTTGCACACCACTGCCGCTGGTTTGCAATGCGTTGTCCGGTGCGATTTCGATACCGTAAATACTGGCTCCTTCCAACACGCTATTATTGAGGTTAACTTCACCTGCTCGCATGAGTGTTTTAAGATCTGTAAAGGTACGTTGAAGGTAGGTTGACGAGTTCTGGTTACTGAATGTGCCATTTGTTTGTGTAAGGAACTGATGGCTGCGTAACATCCAGTCATTAATATTAATCCCGCCTTCAAGTGCAGCCTGGGAGTAGTCCGAACTCCCATTAGAAAATTCTGCACGGCTGCTCATCAGAGAGTAGTTTAGCAGCGCAGCTGTTCCACCAGTTGCTGCGTTTGTGAGATCCAACCCTATGGGAATGATCGCCTGTGGTGAAACGATAATATCTAACGCTTCCTGGTTAGGTAATGGTGTGATTGTGGTACCCGGGTAGGACAATATATAGTCGTAACAGCCATTTTTTTCTTCAGAAGGAATTTTTAAACCGGCTTGTTGCAGAAATGCCTGATCAAGACAAATGTCGCCATTTTCATCAAAGCGCGTAGCAATGTTGCCTTTTTTTTCGCCATTTACT
#Below change is a programmed inversion by the PinE prophage recombinase
#It inverts between ttggtttgggagaagg and ccttctcccaaaccaa 16-bp sequences.
#In the ancestor of this strain, it appears to be in the P(-) orientation as shown in Fig. 3 of the following reference. The state in MG1655 is P(+).
#Reference: Plasterk, R. H. & van de Putte, P. The invertible P-DNA segment in the chromosome of Escherichia coli. EMBO J. 4, 237–42 (1985).
SUB	13	.	NC_000913	1207029	1829	CTCTGCATTACCTGTTGGTGTCCCGGTTCCGTGGCCTTCAGCCACTCCGCCAACAGGCTGGCTGAAATGCAATGGTGCCGCTTTTTCTGCTGAAGAATACCCGGAACTGGCAAAGGCTTATCCGACAAATAAATTGCCTGATTTACGTGGTGAGTTTATTCGTGGCTGGGATGACGGGCGGGGGATTGATACAGGTCGCTCTATTTTAAGTATTCAGGGGTATGCAACGGAGGATCATGCTCATGGATTACCGTCAAGATCCACGATTGTGACTGATGCAACGATTAATTTCTATTTTGATGAAATATGGGTAAATAGTGGCACTGACATTATCAAAAGAGGAAACACAAACGATGCCGGATTACCAGCCCCGGATTATGGAACCTTTAAAACATATAAACAATCAGTGGATGGTTTAGGTGCCGCAGCCTCAGAAACGCGTCCGCGTAATATTGCATTTAACTATATCGTGAGGGCAGCCTGATGCATAAAGCAATATTAAATAGTGACCTTATTGCAACAAAGGCAGGGGATGTTACCGTTTATAACTACGATGGTGAAACACGGGAATATATTTCCACTTCAAATGAATATCTTGCCGTTGGTGTCGGCATTCCGGCATGTTCCTGTTTAGATGCCCCTGGTACACATAAGGCTGGTTATGCAATCTGCCGTTCTGCAGATTTTAACTCATGGGAATATGTGCCAGACCATCGCGGTGAAACGGTCTATAGCACCAAAACTGGAGAATCAAAAGAAATCAAAGCTCCGGGTGATTACCCTGAAAATACAACCACTATCGCCCCTTTATCTCCATACGATAAATGGGATGGTGAGAAATGGGTGACCGATACTGAAGCACAGCATAGCGCCGCAGTAGACGCGGCAGAAGCACAGCGCCAGTCACTGATTGATGCTGCAATGGCTTCCATTAGTCTGATTCAACTGAAATTGCAGGCCGGACGTAAACTGACGCAGGCAGAAACAACCAGACTTAACGCTGTGCTGGATTACATTGACGCGGTGACGGCAACAGATACCAGCACCGCGCCGGATGTCATCTGGCCTGAACTGCCGGAGGCGTAGGCCATTCAATATCTGGCGCACTGGATGTATCAACCAGTTCCAGTGCTTCCAGATAATCCAGCCACAAATTATATTGTTTCAGCTCATCTTCTTTAAGTCTTCCCAATGCAGCCTTACCCTGCCACTGTCTGCTATTGATAAAATCAGTTGCATCAGAGATAAGCATCTGCTTTTGAAAGTTCGCATCTGCGACTTCATCATCATGAGTACGGATAACCTCTTTAATAGAAGGAGGAAAAACAGAAAAATCGATCACGCCTCCTTCAGCTTGAGATTTTAATAATGACTGCCAGTGTTCTGCCGTTATTTCTTTAGAATCTGGCGGAATGACGCCACAGCCATCCATAAAAAAACCAACGGTATTTAAGCAACAGTATATTTTCATCTTAATACCCAATAGCAATCCAGTTATAGTAATAACTACCCGTTTGAGCTGCGCACCGTAATAAAAACGAAGTGGTTGTATATCCCCCCGTTGCCACTGCATTGATAGGTGCGCTGACATTGTCATAATTTGCAACAACGGCAACACAGGCATTATTAAACGCAACCGGGAATACAACTGTATTTCCATCCCCCCCAGAGGCAGATGCTTTTGCGGCATTCCACCCCCACTGAATGATTACTGATTGCTCAATACCACCAATCATAACCGGTATAGCTATGAAACCGGTGCGTCCTAATGTAGCCGTTGCTGCATTGAGTTTTGCTCCTTCTCCCAAACCAACGTTTATGAAAATGAA
