# Supplementary material for: Identifying structural variation in haploid microbial genomes from short-read resequencing data using breseq
Source: BMC Genomics. 2014 Nov 29;15(1):1039. doi: 10.1186/1471-2164-15-1039 (PMC4300727; doi:10.1186/1471-2164-15-1039)
Supplement: Supplementary file 2 — Additional file 2: [MA_experiment_mutation_predictions.zip]. Archive detailing breseq predictions of mutations in genomes from the E. coli mutation accumulation (MA) experiment. File contents are as follows: ancestor.gd, differences between the ancestor strain of the MA experiment and the E. coli MG1655 reference genome (GenBank:NC_000913.2) in Genome Diff format. This text-based file format is described in the breseq documentation; ancestor.gff, an annotated genome sequence of the MA ancestor in GFF3 format, constructed by applying these mutations to the E. coli reference sequence; Other *.gd files, Genome Diff files describing mutations predicted in each of the 21 clones that were resequenced after 6,000 generations of evolution in the MA experiment. (ZIP 2 MB) [file 12864_2014_6751_MOESM2_ESM.zip › MA_experiment_mutation_predictions/ancestor.gff3]

##gff-version 3
##sequence-region	MA_Anc	1	4644005
##original-file-name	MA_Anc
MA_Anc	.	region	1	4644005	.	+	.	Is_circular=true;Note=Escherichia coli str. K-12 substr. MG1655%2C complete genome.
MA_Anc	.	source	1	4644005	.	+	0
MA_Anc	.	gene	190	255	.	+	0	Alias=b0001;ID=b0001;Name=thrL
MA_Anc	.	CDS	190	255	.	+	0	Alias=b0001;ID=b0001;Name=thrL;Note=thr operon leader peptide;transl_table=11
MA_Anc	.	gene	337	2799	.	+	0	Alias=b0002;ID=b0002;Name=thrA
MA_Anc	.	CDS	337	2799	.	+	0	Alias=b0002;ID=b0002;Name=thrA;Note=fused aspartokinase I and homoserine dehydrogenase I;transl_table=11
MA_Anc	.	gene	2801	3733	.	+	0	Alias=b0003;ID=b0003;Name=thrB
MA_Anc	.	CDS	2801	3733	.	+	0	Alias=b0003;ID=b0003;Name=thrB;Note=homoserine kinase;transl_table=11
MA_Anc	.	gene	3734	5020	.	+	0	Alias=b0004;ID=b0004;Name=thrC
MA_Anc	.	CDS	3734	5020	.	+	0	Alias=b0004;ID=b0004;Name=thrC;Note=threonine synthase;transl_table=11
MA_Anc	.	gene	5234	5530	.	+	0	Alias=b0005;ID=b0005;Name=yaaX
MA_Anc	.	CDS	5234	5530	.	+	0	Alias=b0005;ID=b0005;Name=yaaX;Note=hypothetical protein;transl_table=11
MA_Anc	.	repeat_region	5565	5669	.	+	0	Name=RIP1 (repetitive extragenic palindromic) element%3B contains 2 REP sequences and 1 IHF site;Note=RIP1 (repetitive extragenic palindromic) element%3B contains 2 REP sequences and 1 IHF site
MA_Anc	.	gene	5683	6459	.	-	0	Alias=b0006;ID=b0006;Name=yaaA
MA_Anc	.	CDS	5683	6459	.	-	0	Alias=b0006;ID=b0006;Name=yaaA;Note=peroxide resistance protein%2C lowers intracellular iron;transl_table=11
MA_Anc	.	gene	6529	7959	.	-	0	Alias=b0007;ID=b0007;Name=yaaJ
MA_Anc	.	CDS	6529	7959	.	-	0	Alias=b0007;ID=b0007;Name=yaaJ;Note=putative transporter;transl_table=11
MA_Anc	.	gene	8238	9191	.	+	0	Alias=b0008;ID=b0008;Name=talB
MA_Anc	.	CDS	8238	9191	.	+	0	Alias=b0008;ID=b0008;Name=talB;Note=transaldolase B;transl_table=11
MA_Anc	.	mat_peptide	8241	9188	.	+	0	Alias=b0008;ID=b0008;Name=talB;Note=transaldolase B
MA_Anc	.	gene	9306	9893	.	+	0	Alias=b0009;ID=b0009;Name=mog
MA_Anc	.	CDS	9306	9893	.	+	0	Alias=b0009;ID=b0009;Name=mog;Note=molybdochelatase incorporating molybdenum into molybdopterin;transl_table=11
MA_Anc	.	gene	9928	10494	.	-	0	Alias=b0010;ID=b0010;Name=yaaH
MA_Anc	.	CDS	9928	10494	.	-	0	Alias=b0010;ID=b0010;Name=yaaH;Note=inner membrane protein%2C Grp1_Fun34_YaaH family;transl_table=11
MA_Anc	.	gene	10643	11356	.	-	0	Alias=b0011;ID=b0011;Name=yaaW
MA_Anc	.	CDS	10643	11356	.	-	0	Alias=b0011;ID=b0011;Name=yaaW;Note=conserved protein%2C UPF0174 family;transl_table=11
MA_Anc	.	gene	11382	11786	.	-	0	Alias=b0013;ID=b0013;Name=yaaI
MA_Anc	.	CDS	11382	11786	.	-	0	Alias=b0013;ID=b0013;Name=yaaI;Note=conserved protein%2C UPF0412 family;transl_table=11
MA_Anc	.	gene	12163	14079	.	+	0	Alias=b0014;ID=b0014;Name=dnaK
MA_Anc	.	CDS	12163	14079	.	+	0	Alias=b0014;ID=b0014;Name=dnaK;Note=chaperone Hsp70%2C co-chaperone with DnaJ;transl_table=11
MA_Anc	.	mat_peptide	12166	14076	.	+	0	Alias=b0014;ID=b0014;Name=dnaK;Note=chaperone Hsp70%2C co-chaperone with DnaJ
MA_Anc	.	gene	14168	15298	.	+	0	Alias=b0015;ID=b0015;Name=dnaJ
MA_Anc	.	CDS	14168	15298	.	+	0	Alias=b0015;ID=b0015;Name=dnaJ;Note=chaperone Hsp40%2C co-chaperone with DnaK;transl_table=11
MA_Anc	.	mat_peptide	14171	15295	.	+	0	Alias=b0015;ID=b0015;Name=dnaJ;Note=chaperone Hsp40%2C co-chaperone with DnaK
MA_Anc	.	mobile_element	15387	16731	.	+	0	Name=IS186;Note=repeat region
MA_Anc	.	gene	15445	16557	.	+	0	Alias=b0016;ID=b0016;Name=insL1
MA_Anc	.	CDS	15445	16557	.	+	0	Alias=b0016;ID=b0016;Name=insL1;Note=IS186 transposase;transl_table=11
MA_Anc	.	gene	16751	16960	.	-	0	Alias=b0018;ID=b0018;Name=mokC
MA_Anc	.	CDS	16751	16960	.	-	0	Alias=b0018;ID=b0018;Name=mokC;Note=regulatory protein for HokC%2C overlaps CDS of hokC;transl_table=11
MA_Anc	.	gene	16751	16903	.	-	0	Alias=b4412;ID=b4412;Name=hokC
MA_Anc	.	CDS	16751	16903	.	-	0	Alias=b4412;ID=b4412;Name=hokC;Note=toxic membrane protein%2C small;transl_table=11
MA_Anc	.	gene	16952	17006	.	+	0	Alias=b4413;ID=b4413;Name=sokC
MA_Anc	.	ncRNA	16952	17006	.	+	0	Alias=b4413;ID=b4413;Name=sokC;Note=sRNA antisense regulator blocking mokC%2C and hence hokC%2C translation
MA_Anc	.	gene	17489	18655	.	+	0	Alias=b0019;ID=b0019;Name=nhaA
MA_Anc	.	CDS	17489	18655	.	+	0	Alias=b0019;ID=b0019;Name=nhaA;Note=sodium-proton antiporter;transl_table=11
MA_Anc	.	gene	18715	19620	.	+	0	Alias=b0020;ID=b0020;Name=nhaR
MA_Anc	.	CDS	18715	19620	.	+	0	Alias=b0020;ID=b0020;Name=nhaR;Note=DNA-binding transcriptional activator;transl_table=11
MA_Anc	.	mobile_element	19796	20563	.	-	0	Name=IS1;Note=repeat region
MA_Anc	.	gene	19811	20314	.	-	0	Alias=b0021;ID=b0021;Name=insB1
MA_Anc	.	CDS	19811	20314	.	-	0	Alias=b0021;ID=b0021;Name=insB1;Note=IS1 transposase B;transl_table=11
MA_Anc	.	gene	20233	20508	.	-	0	Alias=b0022;ID=b0022;Name=insA;Note=insA1
MA_Anc	.	CDS	20233	20508	.	-	0	Alias=b0022;ID=b0022;Name=insA;Note=IS1 repressor TnpA;transl_table=11
MA_Anc	.	gene	20815	21078	.	-	0	Alias=b0023;ID=b0023;Name=rpsT
MA_Anc	.	CDS	20815	21078	.	-	0	Alias=b0023;ID=b0023;Name=rpsT;Note=30S ribosomal subunit protein S20;transl_table=11
MA_Anc	.	mat_peptide	20818	21075	.	-	0	Alias=b0023;ID=b0023;Name=rpsT;Note=30S ribosomal subunit protein S20
MA_Anc	.	gene	21181	21399	.	+	0	Alias=b0024;ID=b0024;Name=yaaY
MA_Anc	.	CDS	21181	21399	.	+	0	Alias=b0024;ID=b0024;Name=yaaY;Note=hypothetical protein;transl_table=11
MA_Anc	.	gene	21407	22348	.	+	0	Alias=b0025;ID=b0025;Name=ribF
MA_Anc	.	CDS	21407	22348	.	+	0	Alias=b0025;ID=b0025;Name=ribF;Note=bifunctional riboflavin kinase/FAD synthetase;transl_table=11
MA_Anc	.	gene	22391	25207	.	+	0	Alias=b0026;ID=b0026;Name=ileS
MA_Anc	.	CDS	22391	25207	.	+	0	Alias=b0026;ID=b0026;Name=ileS;Note=isoleucyl-tRNA synthetase;transl_table=11
MA_Anc	.	mat_peptide	22394	25204	.	+	0	Alias=b0026;ID=b0026;Name=ileS;Note=isoleucyl-tRNA synthetase
MA_Anc	.	gene	25207	25701	.	+	0	Alias=b0027;ID=b0027;Name=lspA
MA_Anc	.	CDS	25207	25701	.	+	0	Alias=b0027;ID=b0027;Name=lspA;Note=prolipoprotein signal peptidase (signal peptidase II);transl_table=11
MA_Anc	.	repeat_region	25710	25795	.	+	0	Name=REP2 (repetitive extragenic palindromic) element%3B contains 2 REP sequences;Note=REP2 (repetitive extragenic palindromic) element%3B contains 2 REP sequences
MA_Anc	.	gene	25826	26275	.	+	0	Alias=b0028;ID=b0028;Name=fkpB
MA_Anc	.	CDS	25826	26275	.	+	0	Alias=b0028;ID=b0028;Name=fkpB;Note=FKBP-type peptidyl-prolyl cis-trans isomerase (rotamase);transl_table=11
MA_Anc	.	gene	26277	27227	.	+	0	Alias=b0029;ID=b0029;Name=ispH
MA_Anc	.	CDS	26277	27227	.	+	0	Alias=b0029;ID=b0029;Name=ispH;Note=4-hydroxy-3-methylbut-2-enyl diphosphate reductase%2C 4Fe-4S protein;transl_table=11
MA_Anc	.	gene	27293	28207	.	+	0	Alias=b0030;ID=b0030;Name=rihC
MA_Anc	.	CDS	27293	28207	.	+	0	Alias=b0030;ID=b0030;Name=rihC;Note=ribonucleoside hydrolase 3;transl_table=11
MA_Anc	.	gene	28374	29195	.	+	0	Alias=b0031;ID=b0031;Name=dapB
MA_Anc	.	CDS	28374	29195	.	+	0	Alias=b0031;ID=b0031;Name=dapB;Note=dihydrodipicolinate reductase;transl_table=11
MA_Anc	.	gene	29651	30799	.	+	0	Alias=b0032;ID=b0032;Name=carA
MA_Anc	.	CDS	29651	30799	.	+	0	Alias=b0032;ID=b0032;Name=carA;Note=carbamoyl phosphate synthetase small subunit%2C glutamine amidotransferase;transl_table=11
MA_Anc	.	gene	30817	34038	.	+	0	Alias=b0033;ID=b0033;Name=carB
MA_Anc	.	CDS	30817	34038	.	+	0	Alias=b0033;ID=b0033;Name=carB;Note=carbamoyl-phosphate synthase large subunit;transl_table=11
MA_Anc	.	mat_peptide	30820	34035	.	+	0	Alias=b0033;ID=b0033;Name=carB;Note=carbamoyl-phosphate synthase large subunit
MA_Anc	.	gene	34300	34695	.	+	0	Alias=b0034;ID=b0034;Name=caiF
MA_Anc	.	CDS	34300	34695	.	+	0	Alias=b0034;ID=b0034;Name=caiF;Note=DNA-binding transcriptional activator;transl_table=11
MA_Anc	.	repeat_region	34727	34762	.	+	0	Name=REP3 (repetitive extragenic palindromic) element%3B contains 1 REP sequences;Note=REP3 (repetitive extragenic palindromic) element%3B contains 1 REP sequences
MA_Anc	.	gene	34781	35371	.	-	0	Alias=b0035;ID=b0035;Name=caiE
MA_Anc	.	CDS	34781	35371	.	-	0	Alias=b0035;ID=b0035;Name=caiE;Note=stimulator of CaiD and CaiB enzyme activities;transl_table=11
MA_Anc	.	gene	35377	36162	.	-	0	Alias=b0036;ID=b0036;Name=caiD
MA_Anc	.	CDS	35377	36162	.	-	0	Alias=b0036;ID=b0036;Name=caiD;Note=carnitinyl-CoA dehydratase;transl_table=11
MA_Anc	.	gene	36271	37824	.	-	0	Alias=b0037;ID=b0037;Name=caiC
MA_Anc	.	CDS	36271	37824	.	-	0	Alias=b0037;ID=b0037;Name=caiC;Note=putative crotonobetaine/carnitine-CoA ligase;transl_table=11
MA_Anc	.	gene	37898	39115	.	-	0	Alias=b0038;ID=b0038;Name=caiB
MA_Anc	.	CDS	37898	39115	.	-	0	Alias=b0038;ID=b0038;Name=caiB;Note=crotonobetainyl CoA:carnitine CoA transferase;transl_table=11
MA_Anc	.	repeat_region	39151	39232	.	+	0	Name=REP4 (repetitive extragenic palindromic) element%3B contains 2 REP sequences;Note=REP4 (repetitive extragenic palindromic) element%3B contains 2 REP sequences
MA_Anc	.	gene	39244	40386	.	-	0	Alias=b0039;ID=b0039;Name=caiA
MA_Anc	.	CDS	39244	40386	.	-	0	Alias=b0039;ID=b0039;Name=caiA;Note=crotonobetaine reductase subunit II%2C FAD-binding;transl_table=11
MA_Anc	.	gene	40417	41931	.	-	0	Alias=b0040;ID=b0040;Name=caiT
MA_Anc	.	CDS	40417	41931	.	-	0	Alias=b0040;ID=b0040;Name=caiT;Note=putative transporter;transl_table=11
MA_Anc	.	gene	42403	43173	.	+	0	Alias=b0041;ID=b0041;Name=fixA
MA_Anc	.	CDS	42403	43173	.	+	0	Alias=b0041;ID=b0041;Name=fixA;Note=putative electron transfer flavoprotein subunit%2C required for anaerobic carnitine reduction;transl_table=11
MA_Anc	.	gene	43188	44129	.	+	0	Alias=b0042;ID=b0042;Name=fixB
MA_Anc	.	CDS	43188	44129	.	+	0	Alias=b0042;ID=b0042;Name=fixB;Note=putative electron transfer flavoprotein%2C NAD/FAD-binding domain and ETFP adenine nucleotide-binding domain-like protein;transl_table=11
MA_Anc	.	gene	44180	45466	.	+	0	Alias=b0043;ID=b0043;Name=fixC
MA_Anc	.	CDS	44180	45466	.	+	0	Alias=b0043;ID=b0043;Name=fixC;Note=putative oxidoreductase with FAD/NAD(P)-binding domain;transl_table=11
MA_Anc	.	gene	45463	45750	.	+	0	Alias=b0044;ID=b0044;Name=fixX
MA_Anc	.	CDS	45463	45750	.	+	0	Alias=b0044;ID=b0044;Name=fixX;Note=putative 4Fe-4S ferredoxin-type protein;transl_table=11
MA_Anc	.	gene	45807	47138	.	+	0	Alias=b0045;ID=b0045;Name=yaaU
MA_Anc	.	CDS	45807	47138	.	+	0	Alias=b0045;ID=b0045;Name=yaaU;Note=putative transporter;transl_table=11
MA_Anc	.	gene	47246	47776	.	+	0	Alias=b0046;ID=b0046;Name=kefF
MA_Anc	.	CDS	47246	47776	.	+	0	Alias=b0046;ID=b0046;Name=kefF;Note=potassium-efflux system ancillary protein for KefC%2C glutathione-regulated%3B quinone oxidoreductase%2C FMN-dependent;transl_table=11
MA_Anc	.	gene	47769	49631	.	+	0	Alias=b0047;ID=b0047;Name=kefC
MA_Anc	.	CDS	47769	49631	.	+	0	Alias=b0047;ID=b0047;Name=kefC;Note=potassium:proton antiporter;transl_table=11
MA_Anc	.	gene	49823	50302	.	+	0	Alias=b0048;ID=b0048;Name=folA
MA_Anc	.	CDS	49823	50302	.	+	0	Alias=b0048;ID=b0048;Name=folA;Note=dihydrofolate reductase;transl_table=11
MA_Anc	.	repeat_region	50327	50363	.	+	0	Name=REP5 (repetitive extragenic palindromic) element%3B contains 1 REP sequences;Note=REP5 (repetitive extragenic palindromic) element%3B contains 1 REP sequences
MA_Anc	.	gene	50380	51222	.	-	0	Alias=b0049;ID=b0049;Name=apaH
MA_Anc	.	CDS	50380	51222	.	-	0	Alias=b0049;ID=b0049;Name=apaH;Note=diadenosine tetraphosphatase;transl_table=11
MA_Anc	.	mat_peptide	50383	51219	.	-	0	Alias=b0049;ID=b0049;Name=apaH;Note=diadenosine tetraphosphatase
MA_Anc	.	gene	51229	51606	.	-	0	Alias=b0050;ID=b0050;Name=apaG
MA_Anc	.	CDS	51229	51606	.	-	0	Alias=b0050;ID=b0050;Name=apaG;Note=protein associated with Co2+ and Mg2+ efflux;transl_table=11
MA_Anc	.	gene	51609	52430	.	-	0	Alias=b0051;ID=b0051;Name=rsmA
MA_Anc	.	CDS	51609	52430	.	-	0	Alias=b0051;ID=b0051;Name=rsmA;Note=16S rRNA m(6)A1518%2C m(6)A1519 dimethyltransferase%2C SAM-dependent;transl_table=11
MA_Anc	.	gene	52427	53416	.	-	0	Alias=b0052;ID=b0052;Name=pdxA
MA_Anc	.	CDS	52427	53416	.	-	0	Alias=b0052;ID=b0052;Name=pdxA;Note=4-hydroxy-L-threonine phosphate dehydrogenase%2C NAD-dependent;transl_table=11
MA_Anc	.	gene	53416	54702	.	-	0	Alias=b0053;ID=b0053;Name=surA
MA_Anc	.	CDS	53416	54702	.	-	0	Alias=b0053;ID=b0053;Name=surA;Note=peptidyl-prolyl cis-trans isomerase (PPIase);transl_table=11
MA_Anc	.	mat_peptide	53419	54642	.	-	0	Alias=b0053;ID=b0053;Name=surA;Note=peptidyl-prolyl cis-trans isomerase (PPIase)
MA_Anc	.	gene	54755	57109	.	-	0	Alias=b0054;ID=b0054;Name=lptD
MA_Anc	.	CDS	54755	57109	.	-	0	Alias=b0054;ID=b0054;Name=lptD;Note=LPS assembly OM complex LptDE%2C beta-barrel component;transl_table=11
MA_Anc	.	mat_peptide	54758	57037	.	-	0	Alias=b0054;ID=b0054;Name=lptD;Note=LPS assembly OM complex LptDE%2C beta-barrel component
MA_Anc	.	gene	57364	58179	.	+	0	Alias=b0055;ID=b0055;Name=djlA
MA_Anc	.	CDS	57364	58179	.	+	0	Alias=b0055;ID=b0055;Name=djlA;Note=DnaJ-like protein%2C membrane anchored;transl_table=11
MA_Anc	.	gene	58474	59269	.	+	0	Alias=b4659;ID=b4659;Name=yabP;Pseudo=true
MA_Anc	.	CDS	58474	59052	.	+	0	Alias=b4659;ID=b4659;Name=yabP;Note=pseudogene;Pseudo=true;transl_table=11
MA_Anc	.	CDS	59052	59228	.	+	0	Alias=b4659;ID=b4659;Name=yabP;Note=pseudogene;Pseudo=true;transl_table=11
MA_Anc	.	CDS	59228	59269	.	+	0	Alias=b4659;ID=b4659;Name=yabP;Note=pseudogene;Pseudo=true;transl_table=11
MA_Anc	.	gene	59687	60346	.	-	0	Alias=b0058;ID=b0058;Name=rluA
MA_Anc	.	CDS	59687	60346	.	-	0	Alias=b0058;ID=b0058;Name=rluA;Note=dual specificity 23S rRNA pseudouridine(746)%2C tRNA pseudouridine(32) synthase%2C SAM-dependent;transl_table=11
MA_Anc	.	mat_peptide	59690	60343	.	-	0	Alias=b0058;ID=b0058;Name=rluA;Note=dual specificity 23S rRNA pseudouridine(746)%2C tRNA pseudouridine(32) synthase%2C SAM-dependent
MA_Anc	.	gene	60358	63264	.	-	0	Alias=b0059;ID=b0059;Name=rapA
MA_Anc	.	CDS	60358	63264	.	-	0	Alias=b0059;ID=b0059;Name=rapA;Note=RNA polymerase-associated helicase protein (ATPase and RNA polymerase recycling factor);transl_table=11
MA_Anc	.	mat_peptide	60361	63261	.	-	0	Alias=b0059;ID=b0059;Name=rapA;Note=RNA polymerase-associated helicase protein (ATPase and RNA polymerase recycling factor)
MA_Anc	.	gene	63429	65780	.	-	0	Alias=b0060;ID=b0060;Name=polB
MA_Anc	.	CDS	63429	65780	.	-	0	Alias=b0060;ID=b0060;Name=polB;Note=DNA polymerase II;transl_table=11
MA_Anc	.	mat_peptide	63432	65777	.	-	0	Alias=b0060;ID=b0060;Name=polB;Note=DNA polymerase II
MA_Anc	.	gene	65855	66550	.	-	0	Alias=b0061;ID=b0061;Name=araD
MA_Anc	.	CDS	65855	66550	.	-	0	Alias=b0061;ID=b0061;Name=araD;Note=L-ribulose-5-phosphate 4-epimerase;transl_table=11
MA_Anc	.	repeat_region	66565	66812	.	+	0	Name=REP6 (repetitive extragenic palindromic) element%3B contains 6 REP sequences;Note=REP6 (repetitive extragenic palindromic) element%3B contains 6 REP sequences
MA_Anc	.	gene	66835	68337	.	-	0	Alias=b0062;ID=b0062;Name=araA
MA_Anc	.	CDS	66835	68337	.	-	0	Alias=b0062;ID=b0062;Name=araA;Note=L-arabinose isomerase;transl_table=11
MA_Anc	.	gene	68348	70048	.	-	0	Alias=b0063;ID=b0063;Name=araB
MA_Anc	.	CDS	68348	70048	.	-	0	Alias=b0063;ID=b0063;Name=araB;Note=L-ribulokinase;transl_table=11
MA_Anc	.	mat_peptide	68351	70045	.	-	0	Alias=b0063;ID=b0063;Name=araB;Note=L-ribulokinase
MA_Anc	.	gene	70387	71265	.	+	0	Alias=b0064;ID=b0064;Name=araC
MA_Anc	.	CDS	70387	71265	.	+	0	Alias=b0064;ID=b0064;Name=araC;Note=DNA-binding transcriptional dual regulator;transl_table=11
MA_Anc	.	mat_peptide	70390	71262	.	+	0	Alias=b0064;ID=b0064;Name=araC;Note=DNA-binding transcriptional dual regulator
MA_Anc	.	gene	71351	72115	.	+	0	Alias=b0065;ID=b0065;Name=yabI
MA_Anc	.	CDS	71351	72115	.	+	0	Alias=b0065;ID=b0065;Name=yabI;Note=inner membrane protein%2C SNARE_assoc family;transl_table=11
MA_Anc	.	repeat_region	72136	72220	.	+	0	Name=REP7 (repetitive extragenic palindromic) element%3B contains 2 REP sequences;Note=REP7 (repetitive extragenic palindromic) element%3B contains 2 REP sequences
MA_Anc	.	gene	72229	72927	.	-	0	Alias=b0066;ID=b0066;Name=thiQ
MA_Anc	.	CDS	72229	72927	.	-	0	Alias=b0066;ID=b0066;Name=thiQ;Note=thiamin transporter subunit;transl_table=11
MA_Anc	.	gene	72911	74521	.	-	0	Alias=b0067;ID=b0067;Name=thiP
MA_Anc	.	CDS	72911	74521	.	-	0	Alias=b0067;ID=b0067;Name=thiP;Note=fused thiamin transporter subunits of ABC superfamily: membrane components;transl_table=11
MA_Anc	.	gene	74497	75480	.	-	0	Alias=b0068;ID=b0068;Name=thiB
MA_Anc	.	CDS	74497	75480	.	-	0	Alias=b0068;ID=b0068;Name=thiB;Note=thiamin transporter subunit;transl_table=11
MA_Anc	.	mat_peptide	74500	75426	.	-	0	Alias=b0068;ID=b0068;Name=thiB;Note=thiamin transporter subunit
MA_Anc	.	gene	75644	77299	.	-	0	Alias=b0069;ID=b0069;Name=sgrR
MA_Anc	.	CDS	75644	77299	.	-	0	Alias=b0069;ID=b0069;Name=sgrR;Note=transcriptional DNA-binding transcriptional activator of sgrS sRNA;transl_table=11
MA_Anc	.	gene	77367	77593	.	+	0	Alias=b4577;ID=b4577;Name=sgrS
MA_Anc	.	ncRNA	77367	77593	.	+	0	Alias=b4577;ID=b4577;Name=sgrS;Note=sRNA antisense regulator destabilzes ptsG mRNA%2C Hfq-dependent%3B regulated by sgrR
MA_Anc	.	gene	77388	77519	.	+	0	Alias=b4662;ID=b4662;Name=sgrT
MA_Anc	.	CDS	77388	77519	.	+	0	Alias=b4662;ID=b4662;Name=sgrT;Note=Inhibitor of glucose uptake;transl_table=11
MA_Anc	.	gene	77621	78799	.	+	0	Alias=b0070;ID=b0070;Name=setA
MA_Anc	.	CDS	77621	78799	.	+	0	Alias=b0070;ID=b0070;Name=setA;Note=broad specificity sugar efflux system;transl_table=11
MA_Anc	.	gene	78848	79453	.	-	0	Alias=b0071;ID=b0071;Name=leuD
MA_Anc	.	CDS	78848	79453	.	-	0	Alias=b0071;ID=b0071;Name=leuD;Note=3-isopropylmalate dehydratase small subunit;transl_table=11
MA_Anc	.	mat_peptide	78851	79450	.	-	0	Alias=b0071;ID=b0071;Name=leuD;Note=3-isopropylmalate dehydratase small subunit
MA_Anc	.	gene	79464	80864	.	-	0	Alias=b0072;ID=b0072;Name=leuC
MA_Anc	.	CDS	79464	80864	.	-	0	Alias=b0072;ID=b0072;Name=leuC;Note=3-isopropylmalate dehydratase large subunit;transl_table=11
MA_Anc	.	mat_peptide	79467	80861	.	-	0	Alias=b0072;ID=b0072;Name=leuC;Note=3-isopropylmalate dehydratase large subunit
MA_Anc	.	gene	80867	81958	.	-	0	Alias=b0073;ID=b0073;Name=leuB
MA_Anc	.	CDS	80867	81958	.	-	0	Alias=b0073;ID=b0073;Name=leuB;Note=3-isopropylmalate dehydrogenase%2C NAD(+)-dependent;transl_table=11
MA_Anc	.	mat_peptide	80870	81955	.	-	0	Alias=b0073;ID=b0073;Name=leuB;Note=3-isopropylmalate dehydrogenase%2C NAD(+)-dependent
MA_Anc	.	gene	81958	83529	.	-	0	Alias=b0074;ID=b0074;Name=leuA
MA_Anc	.	CDS	81958	83529	.	-	0	Alias=b0074;ID=b0074;Name=leuA;Note=2-isopropylmalate synthase;transl_table=11
MA_Anc	.	mat_peptide	81961	83526	.	-	0	Alias=b0074;ID=b0074;Name=leuA;Note=2-isopropylmalate synthase
MA_Anc	.	gene	83622	83708	.	-	0	Alias=b0075;ID=b0075;Name=leuL
MA_Anc	.	CDS	83622	83708	.	-	0	Alias=b0075;ID=b0075;Name=leuL;Note=leu operon leader peptide;transl_table=11
MA_Anc	.	gene	84368	85312	.	+	0	Alias=b0076;ID=b0076;Name=leuO
MA_Anc	.	CDS	84368	85312	.	+	0	Alias=b0076;ID=b0076;Name=leuO;Note=DNA-binding transcriptional activator;transl_table=11
MA_Anc	.	gene	85630	87354	.	+	0	Alias=b0077;ID=b0077;Name=ilvI
MA_Anc	.	CDS	85630	87354	.	+	0	Alias=b0077;ID=b0077;Name=ilvI;Note=acetolactate synthase III%2C large subunit;transl_table=11
MA_Anc	.	gene	87357	87848	.	+	0	Alias=b0078;ID=b0078;Name=ilvH
MA_Anc	.	CDS	87357	87848	.	+	0	Alias=b0078;ID=b0078;Name=ilvH;Note=acetolactate synthase III%2C thiamin-dependent%2C small subunit;transl_table=11
MA_Anc	.	gene	88028	89032	.	+	0	Alias=b0080;ID=b0080;Name=cra
MA_Anc	.	CDS	88028	89032	.	+	0	Alias=b0080;ID=b0080;Name=cra;Note=DNA-binding transcriptional repressor-activator for carbon metabolism;transl_table=11
MA_Anc	.	gene	89634	90092	.	+	0	Alias=b0081;ID=b0081;Name=mraZ
MA_Anc	.	CDS	89634	90092	.	+	0	Alias=b0081;ID=b0081;Name=mraZ;Note=RsmH methytransferase inhibitor;transl_table=11
MA_Anc	.	gene	90094	91035	.	+	0	Alias=b0082;ID=b0082;Name=rsmH
MA_Anc	.	CDS	90094	91035	.	+	0	Alias=b0082;ID=b0082;Name=rsmH;Note=16S rRNA m(4)C1402 methyltransferase%2C SAM-dependent;transl_table=11
MA_Anc	.	gene	91032	91397	.	+	0	Alias=b0083;ID=b0083;Name=ftsL
MA_Anc	.	CDS	91032	91397	.	+	0	Alias=b0083;ID=b0083;Name=ftsL;Note=membrane bound cell division protein at septum containing leucine zipper motif;transl_table=11
MA_Anc	.	gene	91413	93179	.	+	0	Alias=b0084;ID=b0084;Name=ftsI
MA_Anc	.	CDS	91413	93179	.	+	0	Alias=b0084;ID=b0084;Name=ftsI;Note=transpeptidase involved in septal peptidoglycan synthesis (penicillin-binding protein 3);transl_table=11
MA_Anc	.	gene	93166	94653	.	+	0	Alias=b0085;ID=b0085;Name=murE
MA_Anc	.	CDS	93166	94653	.	+	0	Alias=b0085;ID=b0085;Name=murE;Note=UDP-N-acetylmuramoyl-L-alanyl-D-glutamate:meso- diaminopimelate ligase;transl_table=11
MA_Anc	.	mat_peptide	93169	94650	.	+	0	Alias=b0085;ID=b0085;Name=murE;Note=UDP-N-acetylmuramoyl-L-alanyl-D-glutamate:meso- diaminopimelate ligase
MA_Anc	.	gene	94650	96008	.	+	0	Alias=b0086;ID=b0086;Name=murF
MA_Anc	.	CDS	94650	96008	.	+	0	Alias=b0086;ID=b0086;Name=murF;Note=UDP-N-acetylmuramoyl-tripeptide:D-alanyl-D- alanine ligase;transl_table=11
MA_Anc	.	gene	96002	97084	.	+	0	Alias=b0087;ID=b0087;Name=mraY
MA_Anc	.	CDS	96002	97084	.	+	0	Alias=b0087;ID=b0087;Name=mraY;Note=phospho-N-acetylmuramoyl-pentapeptide transferase;transl_table=11
MA_Anc	.	gene	97087	98403	.	+	0	Alias=b0088;ID=b0088;Name=murD
MA_Anc	.	CDS	97087	98403	.	+	0	Alias=b0088;ID=b0088;Name=murD;Note=UDP-N-acetylmuramoyl-L-alanine:D-glutamate ligase;transl_table=11
MA_Anc	.	mat_peptide	97090	98400	.	+	0	Alias=b0088;ID=b0088;Name=murD;Note=UDP-N-acetylmuramoyl-L-alanine:D-glutamate ligase
MA_Anc	.	gene	98403	99647	.	+	0	Alias=b0089;ID=b0089;Name=ftsW
MA_Anc	.	CDS	98403	99647	.	+	0	Alias=b0089;ID=b0089;Name=ftsW;Note=lipid II flippase%3B integral membrane protein involved in stabilizing FstZ ring during cell division;transl_table=11
MA_Anc	.	gene	99644	100711	.	+	0	Alias=b0090;ID=b0090;Name=murG
MA_Anc	.	CDS	99644	100711	.	+	0	Alias=b0090;ID=b0090;Name=murG;Note=N-acetylglucosaminyl transferase;transl_table=11
MA_Anc	.	mat_peptide	99647	100708	.	+	0	Alias=b0090;ID=b0090;Name=murG;Note=N-acetylglucosaminyl transferase
MA_Anc	.	gene	100765	102240	.	+	0	Alias=b0091;ID=b0091;Name=murC
MA_Anc	.	CDS	100765	102240	.	+	0	Alias=b0091;ID=b0091;Name=murC;Note=UDP-N-acetylmuramate:L-alanine ligase;transl_table=11
MA_Anc	.	gene	102233	103153	.	+	0	Alias=b0092;ID=b0092;Name=ddlB
MA_Anc	.	CDS	102233	103153	.	+	0	Alias=b0092;ID=b0092;Name=ddlB;Note=D-alanine:D-alanine ligase;transl_table=11
MA_Anc	.	mat_peptide	102236	103150	.	+	0	Alias=b0092;ID=b0092;Name=ddlB;Note=D-alanine:D-alanine ligase
MA_Anc	.	gene	103155	103985	.	+	0	Alias=b0093;ID=b0093;Name=ftsQ
MA_Anc	.	CDS	103155	103985	.	+	0	Alias=b0093;ID=b0093;Name=ftsQ;Note=divisome assembly protein%2C membrane anchored protein involved in growth of wall at septum;transl_table=11
MA_Anc	.	gene	103982	105244	.	+	0	Alias=b0094;ID=b0094;Name=ftsA
MA_Anc	.	CDS	103982	105244	.	+	0	Alias=b0094;ID=b0094;Name=ftsA;Note=ATP-binding cell division protein involved in recruitment of FtsK to Z ring;transl_table=11
MA_Anc	.	STS	104533	104769	.	+	0	Alias=b0094;ID=b0094;Name=ftsA
MA_Anc	.	gene	105305	106456	.	+	0	Alias=b0095;ID=b0095;Name=ftsZ
MA_Anc	.	CDS	105305	106456	.	+	0	Alias=b0095;ID=b0095;Name=ftsZ;Note=GTP-binding tubulin-like cell division protein;transl_table=11
MA_Anc	.	gene	106557	107474	.	+	0	Alias=b0096;ID=b0096;Name=lpxC
MA_Anc	.	CDS	106557	107474	.	+	0	Alias=b0096;ID=b0096;Name=lpxC;Note=UDP-3-O-acyl N-acetylglucosamine deacetylase;transl_table=11
MA_Anc	.	gene	107705	108217	.	+	0	Alias=b0097;ID=b0097;Name=secM
MA_Anc	.	CDS	107705	108217	.	+	0	Alias=b0097;ID=b0097;Name=secM;Note=regulator of secA translation;transl_table=11
MA_Anc	.	gene	108279	110984	.	+	0	Alias=b0098;ID=b0098;Name=secA
MA_Anc	.	CDS	108279	110984	.	+	0	Alias=b0098;ID=b0098;Name=secA;Note=preprotein translocase subunit%2C ATPase;transl_table=11
MA_Anc	.	gene	111044	111433	.	+	0	Alias=b0099;ID=b0099;Name=mutT
MA_Anc	.	CDS	111044	111433	.	+	0	Alias=b0099;ID=b0099;Name=mutT;Note=nucleoside triphosphate pyrophosphohydrolase%2C marked preference for dGTP;transl_table=11
MA_Anc	.	repeat_region	111430	111629	.	+	0	Name=RIP8 (repetitive extragenic palindromic) element%3B contains 4 REP sequences and 1 IHF site;Note=RIP8 (repetitive extragenic palindromic) element%3B contains 4 REP sequences and 1 IHF site
MA_Anc	.	gene	111649	111846	.	-	0	Alias=b0101;ID=b0101;Name=yacG
MA_Anc	.	CDS	111649	111846	.	-	0	Alias=b0101;ID=b0101;Name=yacG;Note=DNA gyrase inhibitor;transl_table=11
MA_Anc	.	gene	111856	112599	.	-	0	Alias=b0102;ID=b0102;Name=zapD
MA_Anc	.	CDS	111856	112599	.	-	0	Alias=b0102;ID=b0102;Name=zapD;Note=FtsZ stabilizer;transl_table=11
MA_Anc	.	gene	112599	113219	.	-	0	Alias=b0103;ID=b0103;Name=coaE
MA_Anc	.	CDS	112599	113219	.	-	0	Alias=b0103;ID=b0103;Name=coaE;Note=dephospho-CoA kinase;transl_table=11
MA_Anc	.	gene	113444	114487	.	+	0	Alias=b0104;ID=b0104;Name=guaC
MA_Anc	.	CDS	113444	114487	.	+	0	Alias=b0104;ID=b0104;Name=guaC;Note=GMP reductase;transl_table=11
MA_Anc	.	gene	114522	115724	.	-	0	Alias=b0106;ID=b0106;Name=hofC
MA_Anc	.	CDS	114522	115724	.	-	0	Alias=b0106;ID=b0106;Name=hofC;Note=assembly protein in type IV pilin biogenesis%2C transmembrane protein;transl_table=11
MA_Anc	.	gene	115714	117099	.	-	0	Alias=b0107;ID=b0107;Name=hofB
MA_Anc	.	CDS	115714	117099	.	-	0	Alias=b0107;ID=b0107;Name=hofB;Note=conserved protein with nucleoside triphosphate hydrolase domain;transl_table=11
MA_Anc	.	gene	117109	117549	.	-	0	Alias=b0108;ID=b0108;Name=ppdD
MA_Anc	.	CDS	117109	117549	.	-	0	Alias=b0108;ID=b0108;Name=ppdD;Note=putative major pilin subunit;transl_table=11
MA_Anc	.	gene	117752	118645	.	-	0	Alias=b0109;ID=b0109;Name=nadC
MA_Anc	.	CDS	117752	118645	.	-	0	Alias=b0109;ID=b0109;Name=nadC;Note=quinolinate phosphoribosyltransferase;transl_table=11
MA_Anc	.	gene	118733	119284	.	+	0	Alias=b0110;ID=b0110;Name=ampD
MA_Anc	.	CDS	118733	119284	.	+	0	Alias=b0110;ID=b0110;Name=ampD;Note=1%2C6-anhydro-N-acetylmuramyl-L-alanine amidase%2C Zn-dependent%3B murein amidase;transl_table=11
MA_Anc	.	gene	119281	120135	.	+	0	Alias=b0111;ID=b0111;Name=ampE
MA_Anc	.	CDS	119281	120135	.	+	0	Alias=b0111;ID=b0111;Name=ampE;Note=putative inner membrane protein;transl_table=11
MA_Anc	.	gene	120178	121551	.	-	0	Alias=b0112;ID=b0112;Name=aroP
MA_Anc	.	CDS	120178	121551	.	-	0	Alias=b0112;ID=b0112;Name=aroP;Note=aromatic amino acid transporter;transl_table=11
MA_Anc	.	gene	122092	122856	.	+	0	Alias=b0113;ID=b0113;Name=pdhR
MA_Anc	.	CDS	122092	122856	.	+	0	Alias=b0113;ID=b0113;Name=pdhR;Note=DNA-binding transcriptional dual regulator;transl_table=11
MA_Anc	.	gene	123017	125680	.	+	0	Alias=b0114;ID=b0114;Name=aceE
MA_Anc	.	CDS	123017	125680	.	+	0	Alias=b0114;ID=b0114;Name=aceE;Note=pyruvate dehydrogenase%2C decarboxylase component E1%2C thiamin-binding;transl_table=11
MA_Anc	.	mat_peptide	123020	125677	.	+	0	Alias=b0114;ID=b0114;Name=aceE;Note=pyruvate dehydrogenase%2C decarboxylase component E1%2C thiamin-binding
MA_Anc	.	gene	125695	127587	.	+	0	Alias=b0115;ID=b0115;Name=aceF
MA_Anc	.	CDS	125695	127587	.	+	0	Alias=b0115;ID=b0115;Name=aceF;Note=pyruvate dehydrogenase%2C dihydrolipoyltransacetylase component E2;transl_table=11
MA_Anc	.	mat_peptide	125698	127584	.	+	0	Alias=b0115;ID=b0115;Name=aceF;Note=pyruvate dehydrogenase%2C dihydrolipoyltransacetylase component E2
MA_Anc	.	gene	127912	129336	.	+	0	Alias=b0116;ID=b0116;Name=lpd
MA_Anc	.	CDS	127912	129336	.	+	0	Alias=b0116;ID=b0116;Name=lpd;Note=lipoamide dehydrogenase%2C E3 component is part of three enzyme complexes;transl_table=11
MA_Anc	.	mat_peptide	127915	129333	.	+	0	Alias=b0116;ID=b0116;Name=lpd;Note=lipoamide dehydrogenase%2C E3 component is part of three enzyme complexes
MA_Anc	.	repeat_region	129347	129361	.	+	0	Name=REP9 (repetitive extragenic palindromic) element%3B contains 1 REP sequences;Note=REP9 (repetitive extragenic palindromic) element%3B contains 1 REP sequences
MA_Anc	.	gene	129407	131260	.	-	0	Alias=b0117;ID=b0117;Name=yacH
MA_Anc	.	CDS	129407	131260	.	-	0	Alias=b0117;ID=b0117;Name=yacH;Note=hypothetical protein;transl_table=11
MA_Anc	.	gene	131615	134212	.	+	0	Alias=b0118;ID=b0118;Name=acnB
MA_Anc	.	CDS	131615	134212	.	+	0	Alias=b0118;ID=b0118;Name=acnB;Note=bifunctional aconitate hydratase 2/2-methylisocitrate dehydratase;transl_table=11
MA_Anc	.	gene	134388	134750	.	+	0	Alias=b0119;ID=b0119;Name=yacL
MA_Anc	.	CDS	134388	134750	.	+	0	Alias=b0119;ID=b0119;Name=yacL;Note=hypothetical protein;transl_table=11
MA_Anc	.	gene	134788	135582	.	-	0	Alias=b0120;ID=b0120;Name=speD
MA_Anc	.	CDS	134788	135582	.	-	0	Alias=b0120;ID=b0120;Name=speD;Note=S-adenosylmethionine decarboxylase;transl_table=11
MA_Anc	.	gene	135598	136464	.	-	0	Alias=b0121;ID=b0121;Name=speE
MA_Anc	.	CDS	135598	136464	.	-	0	Alias=b0121;ID=b0121;Name=speE;Note=spermidine synthase (putrescine aminopropyltransferase);transl_table=11
MA_Anc	.	mat_peptide	135601	136461	.	-	0	Alias=b0121;ID=b0121;Name=speE;Note=spermidine synthase (putrescine aminopropyltransferase)
MA_Anc	.	gene	136570	136917	.	-	0	Alias=b0122;ID=b0122;Name=yacC
MA_Anc	.	CDS	136570	136917	.	-	0	Alias=b0122;ID=b0122;Name=yacC;Note=conserved protein%2C PulS_OutS family;transl_table=11
MA_Anc	.	gene	137083	138633	.	+	0	Alias=b0123;ID=b0123;Name=cueO
MA_Anc	.	CDS	137083	138633	.	+	0	Alias=b0123;ID=b0123;Name=cueO;Note=multicopper oxidase (laccase);transl_table=11
MA_Anc	.	mat_peptide	137167	138630	.	+	0	Alias=b0123;ID=b0123;Name=cueO;Note=multicopper oxidase (laccase)
MA_Anc	.	repeat_region	138699	138796	.	+	0	Name=RIP10 (repetitive extragenic palindromic) element%3B contains 2 REP sequences and 1 IHF site;Note=RIP10 (repetitive extragenic palindromic) element%3B contains 2 REP sequences and 1 IHF site
MA_Anc	.	gene	138835	141225	.	-	0	Alias=b0124;ID=b0124;Name=gcd
MA_Anc	.	CDS	138835	141225	.	-	0	Alias=b0124;ID=b0124;Name=gcd;Note=glucose dehydrogenase;transl_table=11
MA_Anc	.	gene	141431	141967	.	+	0	Alias=b0125;ID=b0125;Name=hpt
MA_Anc	.	CDS	141431	141967	.	+	0	Alias=b0125;ID=b0125;Name=hpt;Note=hypoxanthine phosphoribosyltransferase;transl_table=11
MA_Anc	.	repeat_region	141978	141998	.	+	0	Name=REP11 (repetitive extragenic palindromic) element%3B contains 1 REP sequences;Note=REP11 (repetitive extragenic palindromic) element%3B contains 1 REP sequences
MA_Anc	.	gene	142008	142670	.	-	0	Alias=b0126;ID=b0126;Name=can
MA_Anc	.	CDS	142008	142670	.	-	0	Alias=b0126;ID=b0126;Name=can;Note=carbonic anhydrase;transl_table=11
MA_Anc	.	gene	142779	143705	.	+	0	Alias=b0127;ID=b0127;Name=yadG
MA_Anc	.	CDS	142779	143705	.	+	0	Alias=b0127;ID=b0127;Name=yadG;Note=putative transporter subunit: ATP-binding component of ABC superfamily;transl_table=11
MA_Anc	.	gene	143702	144472	.	+	0	Alias=b0128;ID=b0128;Name=yadH
MA_Anc	.	CDS	143702	144472	.	+	0	Alias=b0128;ID=b0128;Name=yadH;Note=putative transporter subunit: membrane component of ABC superfamily;transl_table=11
MA_Anc	.	gene	144577	145017	.	+	0	Alias=b0129;ID=b0129;Name=yadI
MA_Anc	.	CDS	144577	145017	.	+	0	Alias=b0129;ID=b0129;Name=yadI;Note=putative PTS Enzyme IIA;transl_table=11
MA_Anc	.	gene	145081	146310	.	+	0	Alias=b0130;ID=b0130;Name=yadE
MA_Anc	.	CDS	145081	146310	.	+	0	Alias=b0130;ID=b0130;Name=yadE;Note=putative polysaccharide deacetylase lipoprotein;transl_table=11
MA_Anc	.	gene	146314	146694	.	-	0	Alias=b0131;ID=b0131;Name=panD
MA_Anc	.	CDS	146314	146694	.	-	0	Alias=b0131;ID=b0131;Name=panD;Note=aspartate 1-decarboxylase;transl_table=11
MA_Anc	.	gene	146968	147870	.	+	0	Alias=b0132;ID=b0132;Name=yadD
MA_Anc	.	CDS	146968	147870	.	+	0	Alias=b0132;ID=b0132;Name=yadD;Note=putative transposase;transl_table=11
MA_Anc	.	gene	147944	148795	.	-	0	Alias=b0133;ID=b0133;Name=panC
MA_Anc	.	CDS	147944	148795	.	-	0	Alias=b0133;ID=b0133;Name=panC;Note=pantothenate synthetase;transl_table=11
MA_Anc	.	gene	148807	149601	.	-	0	Alias=b0134;ID=b0134;Name=panB
MA_Anc	.	CDS	148807	149601	.	-	0	Alias=b0134;ID=b0134;Name=panB;Note=3-methyl-2-oxobutanoate hydroxymethyltransferase;transl_table=11
MA_Anc	.	gene	149715	150953	.	-	0	Alias=b0135;ID=b0135;Name=yadC
MA_Anc	.	CDS	149715	150953	.	-	0	Alias=b0135;ID=b0135;Name=yadC;Note=putative fimbrial-like adhesin protein;transl_table=11
MA_Anc	.	gene	151003	151599	.	-	0	Alias=b0136;ID=b0136;Name=yadK
MA_Anc	.	CDS	151003	151599	.	-	0	Alias=b0136;ID=b0136;Name=yadK;Note=putative fimbrial-like adhesin protein;transl_table=11
MA_Anc	.	gene	151626	152231	.	-	0	Alias=b0137;ID=b0137;Name=yadL
MA_Anc	.	CDS	151626	152231	.	-	0	Alias=b0137;ID=b0137;Name=yadL;Note=putative fimbrial-like adhesin protein;transl_table=11
MA_Anc	.	gene	152243	152812	.	-	0	Alias=b0138;ID=b0138;Name=yadM
MA_Anc	.	CDS	152243	152812	.	-	0	Alias=b0138;ID=b0138;Name=yadM;Note=putative fimbrial-like adhesin protein;transl_table=11
MA_Anc	.	gene	152829	155426	.	-	0	Alias=b0139;ID=b0139;Name=htrE
MA_Anc	.	CDS	152829	155426	.	-	0	Alias=b0139;ID=b0139;Name=htrE;Note=putative outer membrane usher protein;transl_table=11
MA_Anc	.	gene	155461	156201	.	-	0	Alias=b0140;ID=b0140;Name=yadV
MA_Anc	.	CDS	155461	156201	.	-	0	Alias=b0140;ID=b0140;Name=yadV;Note=putative periplasmic pilin chaperone;transl_table=11
MA_Anc	.	gene	156299	156883	.	-	0	Alias=b0141;ID=b0141;Name=yadN
MA_Anc	.	CDS	156299	156883	.	-	0	Alias=b0141;ID=b0141;Name=yadN;Note=putative fimbrial-like adhesin protein;transl_table=11
MA_Anc	.	gene	157253	157732	.	-	0	Alias=b0142;ID=b0142;Name=folK
MA_Anc	.	CDS	157253	157732	.	-	0	Alias=b0142;ID=b0142;Name=folK;Note=2-amino-4-hydroxy-6-hydroxymethyldihyropteridine pyrophosphokinase;transl_table=11
MA_Anc	.	mat_peptide	157256	157729	.	-	0	Alias=b0142;ID=b0142;Name=folK;Note=2-amino-4-hydroxy-6-hydroxymethyldihyropteridine pyrophosphokinase
MA_Anc	.	gene	157729	159126	.	-	0	Alias=b0143;ID=b0143;Name=pcnB
MA_Anc	.	CDS	157729	159126	.	-	0	Alias=b0143;ID=b0143;Name=pcnB;Note=poly(A) polymerase;transl_table=11
MA_Anc	.	mat_peptide	157732	159096	.	-	0	Alias=b0143;ID=b0143;Name=pcnB;Note=poly(A) polymerase
MA_Anc	.	gene	159186	160112	.	-	0	Alias=b0144;ID=b0144;Name=gluQ
MA_Anc	.	CDS	159186	160112	.	-	0	Alias=b0144;ID=b0144;Name=gluQ;Note=glutamyl-Q tRNA(Asp) synthetase;transl_table=11
MA_Anc	.	gene	160149	160604	.	-	0	Alias=b0145;ID=b0145;Name=dksA
MA_Anc	.	CDS	160149	160604	.	-	0	Alias=b0145;ID=b0145;Name=dksA;Note=DNA-binding transcriptional regulator of rRNA transcription%2C DnaK suppressor protein;transl_table=11
MA_Anc	.	gene	160782	161486	.	-	0	Alias=b0146;ID=b0146;Name=sfsA
MA_Anc	.	CDS	160782	161486	.	-	0	Alias=b0146;ID=b0146;Name=sfsA;Note=putative DNA-binding transcriptional regulator;transl_table=11
MA_Anc	.	gene	161501	162031	.	-	0	Alias=b0147;ID=b0147;Name=ligT
MA_Anc	.	CDS	161501	162031	.	-	0	Alias=b0147;ID=b0147;Name=ligT;Note=2'-5' RNA ligase;transl_table=11
MA_Anc	.	mat_peptide	161504	162028	.	-	0	Alias=b0147;ID=b0147;Name=ligT;Note=2'-5' RNA ligase
MA_Anc	.	gene	162105	164534	.	+	0	Alias=b0148;ID=b0148;Name=hrpB
MA_Anc	.	CDS	162105	164534	.	+	0	Alias=b0148;ID=b0148;Name=hrpB;Note=putative ATP-dependent helicase;transl_table=11
MA_Anc	.	gene	164730	167264	.	+	0	Alias=b0149;ID=b0149;Name=mrcB
MA_Anc	.	CDS	164730	167264	.	+	0	Alias=b0149;ID=b0149;Name=mrcB;Note=fused glycosyl transferase and transpeptidase;transl_table=11
MA_Anc	.	repeat_region	167281	167305	.	+	0	Name=REP12 (repetitive extragenic palindromic) element%3B contains 1 REP sequences;Note=REP12 (repetitive extragenic palindromic) element%3B contains 1 REP sequences
MA_Anc	.	gene	167484	169727	.	+	0	Alias=b0150;ID=b0150;Name=fhuA
MA_Anc	.	CDS	167484	169727	.	+	0	Alias=b0150;ID=b0150;Name=fhuA;Note=ferrichrome outer membrane transporter;transl_table=11
MA_Anc	.	mat_peptide	167583	169724	.	+	0	Alias=b0150;ID=b0150;Name=fhuA;Note=ferrichrome outer membrane transporter
MA_Anc	.	gene	169778	170575	.	+	0	Alias=b0151;ID=b0151;Name=fhuC
MA_Anc	.	CDS	169778	170575	.	+	0	Alias=b0151;ID=b0151;Name=fhuC;Note=iron-hydroxamate transporter subunit;transl_table=11
MA_Anc	.	gene	170575	171465	.	+	0	Alias=b0152;ID=b0152;Name=fhuD
MA_Anc	.	CDS	170575	171465	.	+	0	Alias=b0152;ID=b0152;Name=fhuD;Note=iron-hydroxamate transporter subunit;transl_table=11
MA_Anc	.	gene	171462	173444	.	+	0	Alias=b0153;ID=b0153;Name=fhuB
MA_Anc	.	CDS	171462	173444	.	+	0	Alias=b0153;ID=b0153;Name=fhuB;Note=fused iron-hydroxamate transporter subunits of ABC superfamily: membrane components;transl_table=11
MA_Anc	.	repeat_region	173504	173588	.	+	0	Name=REP13 (repetitive extragenic palindromic) element%3B contains 2 REP sequences;Note=REP13 (repetitive extragenic palindromic) element%3B contains 2 REP sequences
MA_Anc	.	gene	173602	174882	.	-	0	Alias=b0154;ID=b0154;Name=hemL
MA_Anc	.	CDS	173602	174882	.	-	0	Alias=b0154;ID=b0154;Name=hemL;Note=glutamate-1-semialdehyde aminotransferase (aminomutase);transl_table=11
MA_Anc	.	gene	175107	176528	.	+	0	Alias=b0155;ID=b0155;Name=clcA
MA_Anc	.	CDS	175107	176528	.	+	0	Alias=b0155;ID=b0155;Name=clcA;Note=H(+)/Cl(-) exchange transporter;transl_table=11
MA_Anc	.	gene	176610	176954	.	+	0	Alias=b0156;ID=b0156;Name=erpA
MA_Anc	.	CDS	176610	176954	.	+	0	Alias=b0156;ID=b0156;Name=erpA;Note=iron-sulfur cluster insertion protein;transl_table=11
MA_Anc	.	repeat_region	176969	176987	.	+	0	Name=REP14 (repetitive extragenic palindromic) element%3B contains 1 REP sequences;Note=REP14 (repetitive extragenic palindromic) element%3B contains 1 REP sequences
MA_Anc	.	gene	177001	177624	.	-	0	Alias=b0157;ID=b0157;Name=yadS
MA_Anc	.	CDS	177001	177624	.	-	0	Alias=b0157;ID=b0157;Name=yadS;Note=inner membrane protein%2C UPF0126 family;transl_table=11
MA_Anc	.	gene	177662	178462	.	-	0	Alias=b0158;ID=b0158;Name=btuF
MA_Anc	.	CDS	177662	178462	.	-	0	Alias=b0158;ID=b0158;Name=btuF;Note=vitamin B12 transporter subunit: periplasmic-binding component of ABC superfamily;transl_table=11
MA_Anc	.	mat_peptide	177665	178396	.	-	0	Alias=b0158;ID=b0158;Name=btuF;Note=vitamin B12 transporter subunit: periplasmic-binding component of ABC superfamily
MA_Anc	.	gene	178455	179153	.	-	0	Alias=b0159;ID=b0159;Name=mtn
MA_Anc	.	CDS	178455	179153	.	-	0	Alias=b0159;ID=b0159;Name=mtn;Note=5'-methylthioadenosine/S-adenosylhomocysteine nucleosidase;transl_table=11
MA_Anc	.	gene	179237	180754	.	+	0	Alias=b0160;ID=b0160;Name=dgt
MA_Anc	.	CDS	179237	180754	.	+	0	Alias=b0160;ID=b0160;Name=dgt;Note=deoxyguanosine triphosphate triphosphohydrolase;transl_table=11
MA_Anc	.	mat_peptide	179240	180751	.	+	0	Alias=b0160;ID=b0160;Name=dgt;Note=deoxyguanosine triphosphate triphosphohydrolase
MA_Anc	.	gene	180884	182308	.	+	0	Alias=b0161;ID=b0161;Name=degP
MA_Anc	.	CDS	180884	182308	.	+	0	Alias=b0161;ID=b0161;Name=degP;Note=serine endoprotease (protease Do)%2C membrane-associated;transl_table=11
MA_Anc	.	mat_peptide	180962	182305	.	+	0	Alias=b0161;ID=b0161;Name=degP;Note=serine endoprotease (protease Do)%2C membrane-associated
MA_Anc	.	gene	182463	183620	.	+	0	Alias=b0162;ID=b0162;Name=cdaR
MA_Anc	.	CDS	182463	183620	.	+	0	Alias=b0162;ID=b0162;Name=cdaR;Note=DNA-binding transcriptional regulator for gar and gud operons%3B carbohydrate diacid regulator;transl_table=11
MA_Anc	.	gene	183709	184095	.	-	0	Alias=b0163;ID=b0163;Name=yaeH
MA_Anc	.	CDS	183709	184095	.	-	0	Alias=b0163;ID=b0163;Name=yaeH;Note=conserved protein%2C UPF0325 family;transl_table=11
MA_Anc	.	gene	184257	185069	.	-	0	Alias=b0164;ID=b0164;Name=yaeI
MA_Anc	.	CDS	184257	185069	.	-	0	Alias=b0164;ID=b0164;Name=yaeI;Note=phosphodiesterase with model substrate bis-pNPP;transl_table=11
MA_Anc	.	gene	185123	185947	.	-	0	Alias=b0166;ID=b0166;Name=dapD
MA_Anc	.	CDS	185123	185947	.	-	0	Alias=b0166;ID=b0166;Name=dapD;Note=2%2C3%2C4%2C5-tetrahydropyridine-2-carboxylate N-succinyltransferase;transl_table=11
MA_Anc	.	gene	185978	188650	.	-	0	Alias=b0167;ID=b0167;Name=glnD
MA_Anc	.	CDS	185978	188650	.	-	0	Alias=b0167;ID=b0167;Name=glnD;Note=uridylyltransferase;transl_table=11
MA_Anc	.	gene	188712	189506	.	-	0	Alias=b0168;ID=b0168;Name=map
MA_Anc	.	CDS	188712	189506	.	-	0	Alias=b0168;ID=b0168;Name=map;Note=methionine aminopeptidase;transl_table=11
MA_Anc	.	mat_peptide	188715	189503	.	-	0	Alias=b0168;ID=b0168;Name=map;Note=methionine aminopeptidase
MA_Anc	.	gene	189712	189847	.	+	0	Alias=b4414;ID=b4414;Name=tff
MA_Anc	.	ncRNA	189712	189847	.	+	0	Alias=b4414;ID=b4414;Name=tff;Note=novel sRNA%2C function unknown
MA_Anc	.	gene	189874	190599	.	+	0	Alias=b0169;ID=b0169;Name=rpsB
MA_Anc	.	CDS	189874	190599	.	+	0	Alias=b0169;ID=b0169;Name=rpsB;Note=30S ribosomal subunit protein S2;transl_table=11
MA_Anc	.	mat_peptide	189877	190596	.	+	0	Alias=b0169;ID=b0169;Name=rpsB;Note=30S ribosomal subunit protein S2
MA_Anc	.	gene	190857	191708	.	+	0	Alias=b0170;ID=b0170;Name=tsf
MA_Anc	.	CDS	190857	191708	.	+	0	Alias=b0170;ID=b0170;Name=tsf;Note=protein chain elongation factor EF-Ts;transl_table=11
MA_Anc	.	mat_peptide	190860	191705	.	+	0	Alias=b0170;ID=b0170;Name=tsf;Note=protein chain elongation factor EF-Ts
MA_Anc	.	gene	191855	192580	.	+	0	Alias=b0171;ID=b0171;Name=pyrH
MA_Anc	.	CDS	191855	192580	.	+	0	Alias=b0171;ID=b0171;Name=pyrH;Note=uridylate kinase;transl_table=11
MA_Anc	.	mat_peptide	191858	192577	.	+	0	Alias=b0171;ID=b0171;Name=pyrH;Note=uridylate kinase
MA_Anc	.	gene	192872	193429	.	+	0	Alias=b0172;ID=b0172;Name=frr
MA_Anc	.	CDS	192872	193429	.	+	0	Alias=b0172;ID=b0172;Name=frr;Note=ribosome recycling factor;transl_table=11
MA_Anc	.	gene	193521	194717	.	+	0	Alias=b0173;ID=b0173;Name=dxr
MA_Anc	.	CDS	193521	194717	.	+	0	Alias=b0173;ID=b0173;Name=dxr;Note=1-deoxy-D-xylulose 5-phosphate reductoisomerase;transl_table=11
MA_Anc	.	gene	194903	195664	.	+	0	Alias=b0174;ID=b0174;Name=ispU
MA_Anc	.	CDS	194903	195664	.	+	0	Alias=b0174;ID=b0174;Name=ispU;Note=undecaprenyl pyrophosphate synthase;transl_table=11
MA_Anc	.	gene	195677	196534	.	+	0	Alias=b0175;ID=b0175;Name=cdsA
MA_Anc	.	CDS	195677	196534	.	+	0	Alias=b0175;ID=b0175;Name=cdsA;Note=CDP-diglyceride synthase;transl_table=11
MA_Anc	.	gene	196546	197898	.	+	0	Alias=b0176;ID=b0176;Name=rseP
MA_Anc	.	CDS	196546	197898	.	+	0	Alias=b0176;ID=b0176;Name=rseP;Note=inner membrane zinc RIP metalloprotease%3B RpoE activator%2C by degrading RseA%3B cleaved signal peptide endoprotease;transl_table=11
MA_Anc	.	gene	197928	200360	.	+	0	Alias=b0177;ID=b0177;Name=bamA
MA_Anc	.	CDS	197928	200360	.	+	0	Alias=b0177;ID=b0177;Name=bamA;Note=outer membrane protein assembly factor%2C forms pores%3B required for OM biogenesis%3B in BamABCDE OM protein complex;transl_table=11
MA_Anc	.	mat_peptide	197988	200357	.	+	0	Alias=b0177;ID=b0177;Name=bamA;Note=outer membrane protein assembly factor%2C forms pores%3B required for OM biogenesis%3B in BamABCDE OM protein complex
MA_Anc	.	gene	200482	200967	.	+	0	Alias=b0178;ID=b0178;Name=skp
MA_Anc	.	CDS	200482	200967	.	+	0	Alias=b0178;ID=b0178;Name=skp;Note=periplasmic chaperone;transl_table=11
MA_Anc	.	mat_peptide	200542	200964	.	+	0	Alias=b0178;ID=b0178;Name=skp;Note=periplasmic chaperone
MA_Anc	.	gene	200971	201996	.	+	0	Alias=b0179;ID=b0179;Name=lpxD
MA_Anc	.	CDS	200971	201996	.	+	0	Alias=b0179;ID=b0179;Name=lpxD;Note=UDP-3-O-(3-hydroxymyristoyl)-glucosamine N-acyltransferase;transl_table=11
MA_Anc	.	mat_peptide	200974	201993	.	+	0	Alias=b0179;ID=b0179;Name=lpxD;Note=UDP-3-O-(3-hydroxymyristoyl)-glucosamine N-acyltransferase
MA_Anc	.	gene	202101	202556	.	+	0	Alias=b0180;ID=b0180;Name=fabZ
MA_Anc	.	CDS	202101	202556	.	+	0	Alias=b0180;ID=b0180;Name=fabZ;Note=(3R)-hydroxymyristol acyl carrier protein dehydratase;transl_table=11
MA_Anc	.	mat_peptide	202104	202553	.	+	0	Alias=b0180;ID=b0180;Name=fabZ;Note=(3R)-hydroxymyristol acyl carrier protein dehydratase
MA_Anc	.	gene	202560	203348	.	+	0	Alias=b0181;ID=b0181;Name=lpxA
MA_Anc	.	CDS	202560	203348	.	+	0	Alias=b0181;ID=b0181;Name=lpxA;Note=UDP-N-acetylglucosamine acetyltransferase;transl_table=11
MA_Anc	.	gene	203348	204496	.	+	0	Alias=b0182;ID=b0182;Name=lpxB
MA_Anc	.	CDS	203348	204496	.	+	0	Alias=b0182;ID=b0182;Name=lpxB;Note=tetraacyldisaccharide-1-P synthase;transl_table=11
MA_Anc	.	gene	204493	205089	.	+	0	Alias=b0183;ID=b0183;Name=rnhB
MA_Anc	.	CDS	204493	205089	.	+	0	Alias=b0183;ID=b0183;Name=rnhB;Note=ribonuclease HII%2C degrades RNA of DNA-RNA hybrids;transl_table=11
MA_Anc	.	gene	205126	208608	.	+	0	Alias=b0184;ID=b0184;Name=dnaE
MA_Anc	.	CDS	205126	208608	.	+	0	Alias=b0184;ID=b0184;Name=dnaE;Note=DNA polymerase III alpha subunit;transl_table=11
MA_Anc	.	gene	208621	209580	.	+	0	Alias=b0185;ID=b0185;Name=accA
MA_Anc	.	CDS	208621	209580	.	+	0	Alias=b0185;ID=b0185;Name=accA;Note=acetyl-CoA carboxylase%2C carboxytransferase%2C alpha subunit;transl_table=11
MA_Anc	.	mat_peptide	208624	209577	.	+	0	Alias=b0185;ID=b0185;Name=accA;Note=acetyl-CoA carboxylase%2C carboxytransferase%2C alpha subunit
MA_Anc	.	gene	209679	211820	.	+	0	Alias=b0186;ID=b0186;Name=ldcC
MA_Anc	.	CDS	209679	211820	.	+	0	Alias=b0186;ID=b0186;Name=ldcC;Note=lysine decarboxylase 2%2C constitutive;transl_table=11
MA_Anc	.	gene	211877	212266	.	+	0	Alias=b0187;ID=b0187;Name=yaeR
MA_Anc	.	CDS	211877	212266	.	+	0	Alias=b0187;ID=b0187;Name=yaeR;Note=putative lyase;transl_table=11
MA_Anc	.	gene	212331	213629	.	+	0	Alias=b0188;ID=b0188;Name=tilS
MA_Anc	.	CDS	212331	213629	.	+	0	Alias=b0188;ID=b0188;Name=tilS;Note=tRNA(Ile)-lysidine synthetase;transl_table=11
MA_Anc	.	repeat_region	213632	213668	.	+	0	Name=REP15 (repetitive extragenic palindromic) element%3B contains 1 REP sequences;Note=REP15 (repetitive extragenic palindromic) element%3B contains 1 REP sequences
MA_Anc	.	gene	213678	213932	.	-	0	Alias=b0189;ID=b0189;Name=rof
MA_Anc	.	CDS	213678	213932	.	-	0	Alias=b0189;ID=b0189;Name=rof;Note=modulator of Rho-dependent transcription termination;transl_table=11
MA_Anc	.	gene	213925	214125	.	-	0	Alias=b4406;ID=b4406;Name=yaeP
MA_Anc	.	CDS	213925	214125	.	-	0	Alias=b4406;ID=b4406;Name=yaeP;Note=hypothetical protein;transl_table=11
MA_Anc	.	gene	214291	214836	.	+	0	Alias=b0190;ID=b0190;Name=yaeQ
MA_Anc	.	CDS	214291	214836	.	+	0	Alias=b0190;ID=b0190;Name=yaeQ;Note=hypothetical protein;transl_table=11
MA_Anc	.	gene	214833	215255	.	+	0	Alias=b0191;ID=b0191;Name=arfB
MA_Anc	.	CDS	214833	215255	.	+	0	Alias=b0191;ID=b0191;Name=arfB;Note=alternative stalled-ribosome rescue factor B%3B peptidyl-tRNA hydrolase%2C ribosome-attached;transl_table=11
MA_Anc	.	gene	215269	215979	.	+	0	Alias=b0192;ID=b0192;Name=nlpE
MA_Anc	.	CDS	215269	215979	.	+	0	Alias=b0192;ID=b0192;Name=nlpE;Note=lipoprotein involved with copper homeostasis and adhesion;transl_table=11
MA_Anc	.	repeat_region	216027	216137	.	+	0	Name=RIP16 (repetitive extragenic palindromic) element%3B contains 2 REP sequences and 1 IHF site;Note=RIP16 (repetitive extragenic palindromic) element%3B contains 2 REP sequences and 1 IHF site
MA_Anc	.	gene	216179	217003	.	-	0	Alias=b0193;ID=b0193;Name=yaeF
MA_Anc	.	CDS	216179	217003	.	-	0	Alias=b0193;ID=b0193;Name=yaeF;Note=putative lipoprotein;transl_table=11
MA_Anc	.	gene	217057	218775	.	-	0	Alias=b0194;ID=b0194;Name=proS
MA_Anc	.	CDS	217057	218775	.	-	0	Alias=b0194;ID=b0194;Name=proS;Note=prolyl-tRNA synthetase;transl_table=11
MA_Anc	.	gene	218887	219594	.	-	0	Alias=b0195;ID=b0195;Name=tsaA
MA_Anc	.	CDS	218887	219594	.	-	0	Alias=b0195;ID=b0195;Name=tsaA;Note=tRNA-Thr(GGU) m(6)t(6)A37 methyltransferase%2C SAM-dependent;transl_table=11
MA_Anc	.	gene	219591	219995	.	-	0	Alias=b0196;ID=b0196;Name=rcsF
MA_Anc	.	CDS	219591	219995	.	-	0	Alias=b0196;ID=b0196;Name=rcsF;Note=putative outer membrane protein%2C signal;transl_table=11
MA_Anc	.	gene	220113	220928	.	-	0	Alias=b0197;ID=b0197;Name=metQ
MA_Anc	.	CDS	220113	220928	.	-	0	Alias=b0197;ID=b0197;Name=metQ;Note=DL-methionine transporter subunit;transl_table=11
MA_Anc	.	gene	220968	221621	.	-	0	Alias=b0198;ID=b0198;Name=metI
MA_Anc	.	CDS	220968	221621	.	-	0	Alias=b0198;ID=b0198;Name=metI;Note=DL-methionine transporter subunit;transl_table=11
MA_Anc	.	gene	221614	222645	.	-	0	Alias=b0199;ID=b0199;Name=metN
MA_Anc	.	CDS	221614	222645	.	-	0	Alias=b0199;ID=b0199;Name=metN;Note=DL-methionine transporter subunit;transl_table=11
MA_Anc	.	gene	222833	223408	.	+	0	Alias=b0200;ID=b0200;Name=gmhB
MA_Anc	.	CDS	222833	223408	.	+	0	Alias=b0200;ID=b0200;Name=gmhB;Note=D%2CD-heptose 1%2C7-bisphosphate phosphatase;transl_table=11
MA_Anc	.	gene	223771	225312	.	+	0	Alias=b0201;ID=b0201;Name=rrsH
MA_Anc	.	rRNA	223771	225312	.	+	0	Alias=b0201;ID=b0201;Name=rrsH;Note=16S ribosomal RNA of rrnH operon
MA_Anc	.	gene	225381	225457	.	+	0	Alias=b0202;ID=b0202;Name=ileV
MA_Anc	.	tRNA	225381	225457	.	+	0	Alias=b0202;ID=b0202;Name=ileV;Note=tRNA-Ile
MA_Anc	.	gene	225500	225575	.	+	0	Alias=b0203;ID=b0203;Name=alaV
MA_Anc	.	tRNA	225500	225575	.	+	0	Alias=b0203;ID=b0203;Name=alaV;Note=tRNA-Ala
MA_Anc	.	gene	225759	228662	.	+	0	Alias=b0204;ID=b0204;Name=rrlH
MA_Anc	.	rRNA	225759	228662	.	+	0	Alias=b0204;ID=b0204;Name=rrlH;Note=23S ribosomal RNA of rrnH operon
MA_Anc	.	gene	228756	228875	.	+	0	Alias=b0205;ID=b0205;Name=rrfH
MA_Anc	.	rRNA	228756	228875	.	+	0	Alias=b0205;ID=b0205;Name=rrfH;Note=5S ribosomal RNA of rrnH operon
MA_Anc	.	gene	228928	229004	.	+	0	Alias=b0206;ID=b0206;Name=aspU
MA_Anc	.	tRNA	228928	229004	.	+	0	Alias=b0206;ID=b0206;Name=aspU;Note=tRNA-Asp
MA_Anc	.	gene	229167	229970	.	+	0	Alias=b0207;ID=b0207;Name=dkgB
MA_Anc	.	CDS	229167	229970	.	+	0	Alias=b0207;ID=b0207;Name=dkgB;Note=2%2C5-diketo-D-gluconate reductase B;transl_table=11
MA_Anc	.	gene	229967	230881	.	-	0	Alias=b0208;ID=b0208;Name=yafC
MA_Anc	.	CDS	229967	230881	.	-	0	Alias=b0208;ID=b0208;Name=yafC;Note=putative DNA-binding transcriptional regulator;transl_table=11
MA_Anc	.	gene	231122	231922	.	+	0	Alias=b0209;ID=b0209;Name=yafD
MA_Anc	.	CDS	231122	231922	.	+	0	Alias=b0209;ID=b0209;Name=yafD;Note=hypothetical protein;transl_table=11
MA_Anc	.	gene	231926	232549	.	+	0	Alias=b0210;ID=b0210;Name=yafE
MA_Anc	.	CDS	231926	232549	.	+	0	Alias=b0210;ID=b0210;Name=yafE;Note=putative S-adenosyl-L-methionine-dependent methyltransferase;transl_table=11
MA_Anc	.	gene	232597	233955	.	-	0	Alias=b0211;ID=b0211;Name=mltD
MA_Anc	.	CDS	232597	233955	.	-	0	Alias=b0211;ID=b0211;Name=mltD;Note=putative membrane-bound lytic murein transglycosylase D;transl_table=11
MA_Anc	.	gene	234027	234782	.	-	0	Alias=b0212;ID=b0212;Name=gloB
MA_Anc	.	CDS	234027	234782	.	-	0	Alias=b0212;ID=b0212;Name=gloB;Note=hydroxyacylglutathione hydrolase;transl_table=11
MA_Anc	.	gene	234816	235538	.	+	0	Alias=b0213;ID=b0213;Name=yafS
MA_Anc	.	CDS	234816	235538	.	+	0	Alias=b0213;ID=b0213;Name=yafS;Note=putative S-adenosyl-L-methionine-dependent methyltransferase;transl_table=11
MA_Anc	.	gene	235535	236002	.	-	0	Alias=b0214;ID=b0214;Name=rnhA
MA_Anc	.	CDS	235535	236002	.	-	0	Alias=b0214;ID=b0214;Name=rnhA;Note=ribonuclease HI%2C degrades RNA of DNA-RNA hybrids;transl_table=11
MA_Anc	.	gene	236067	236798	.	+	0	Alias=b0215;ID=b0215;Name=dnaQ
MA_Anc	.	CDS	236067	236798	.	+	0	Alias=b0215;ID=b0215;Name=dnaQ;Note=DNA polymerase III epsilon subunit;transl_table=11
MA_Anc	.	gene	236931	237007	.	+	0	Alias=b0216;ID=b0216;Name=aspV
MA_Anc	.	tRNA	236931	237007	.	+	0	Alias=b0216;ID=b0216;Name=aspV;Note=tRNA-Asp
MA_Anc	.	gene	237335	238120	.	+	0	Alias=b0217;ID=b0217;Name=yafT
MA_Anc	.	CDS	237335	238120	.	+	0	Alias=b0217;ID=b0217;Name=yafT;Note=lipoprotein;transl_table=11
MA_Anc	.	gene	238257	238736	.	-	0	Alias=b4586;ID=b4586;Name=ykfM
MA_Anc	.	CDS	238257	238736	.	-	0	Alias=b4586;ID=b4586;Name=ykfM;Note=hypothetical protein;transl_table=11
MA_Anc	.	gene	238746	239102	.	-	0	Alias=b0218;ID=b0218;Name=yafU;Pseudo=true
MA_Anc	.	CDS	238746	239102	.	-	0	Alias=b0218;ID=b0218;Name=yafU;Note=pseudogene;Pseudo=true;transl_table=11
MA_Anc	.	gene	239106	239378	.	+	0	Alias=b4503;ID=b4503;Name=yafF;Pseudo=true
MA_Anc	.	CDS	239106	239378	.	+	0	Alias=b4503;ID=b4503;Name=yafF;Note=pseudogene%2C H repeat-associated protein;Pseudo=true;transl_table=11
MA_Anc	.	gene	239419	240189	.	-	0	Alias=b0219;ID=b0219;Name=yafV
MA_Anc	.	CDS	239419	240189	.	-	0	Alias=b0219;ID=b0219;Name=yafV;Note=putative C-N hydrolase family amidase%2C NAD(P)-binding;transl_table=11
MA_Anc	.	gene	240343	240816	.	+	0	Alias=b0220;ID=b0220;Name=ivy
MA_Anc	.	CDS	240343	240816	.	+	0	Alias=b0220;ID=b0220;Name=ivy;Note=inhibitor of c-type lysozyme%2C periplasmic;transl_table=11
MA_Anc	.	mat_peptide	240427	240813	.	+	0	Alias=b0220;ID=b0220;Name=ivy;Note=inhibitor of c-type lysozyme%2C periplasmic
MA_Anc	.	gene	240859	243303	.	-	0	Alias=b0221;ID=b0221;Name=fadE
MA_Anc	.	CDS	240859	243303	.	-	0	Alias=b0221;ID=b0221;Name=fadE;Note=acyl coenzyme A dehydrogenase;transl_table=11
MA_Anc	.	gene	243543	244121	.	+	0	Alias=b0222;ID=b0222;Name=gmhA
MA_Anc	.	CDS	243543	244121	.	+	0	Alias=b0222;ID=b0222;Name=gmhA;Note=D-sedoheptulose 7-phosphate isomerase;transl_table=11
MA_Anc	.	repeat_region	244129	244263	.	+	0	Name=REP17 (repetitive extragenic palindromic) element%3B contains 3 REP sequences;Note=REP17 (repetitive extragenic palindromic) element%3B contains 3 REP sequences
MA_Anc	.	gene	244327	245094	.	+	0	Alias=b0223;ID=b0223;Name=yafJ
MA_Anc	.	CDS	244327	245094	.	+	0	Alias=b0223;ID=b0223;Name=yafJ;Note=putative amidotransfease;transl_table=11
MA_Anc	.	gene	245065	245805	.	-	0	Alias=b0224;ID=b0224;Name=yafK
MA_Anc	.	CDS	245065	245805	.	-	0	Alias=b0224;ID=b0224;Name=yafK;Note=hypothetical protein;transl_table=11
MA_Anc	.	gene	245961	246239	.	-	0	Alias=b0225;ID=b0225;Name=yafQ
MA_Anc	.	CDS	245961	246239	.	-	0	Alias=b0225;ID=b0225;Name=yafQ;Note=translation inhibitor toxin of toxin-antitoxin pair YafQ/DinJ;transl_table=11
MA_Anc	.	gene	246242	246502	.	-	0	Alias=b0226;ID=b0226;Name=dinJ
MA_Anc	.	CDS	246242	246502	.	-	0	Alias=b0226;ID=b0226;Name=dinJ;Note=antitoxin of YafQ-DinJ toxin-antitoxin system;transl_table=11
MA_Anc	.	gene	246712	247461	.	+	0	Alias=b0227;ID=b0227;Name=yafL
MA_Anc	.	CDS	246712	247461	.	+	0	Alias=b0227;ID=b0227;Name=yafL;Note=putative lipoprotein and C40 family peptidase;transl_table=11
MA_Anc	.	repeat_region	247458	247541	.	+	0	Name=REP18 (repetitive extragenic palindromic) element%3B contains 2 REP sequences;Note=REP18 (repetitive extragenic palindromic) element%3B contains 2 REP sequences
MA_Anc	.	gene	247637	248134	.	+	0	Alias=b0228;ID=b0228;Name=rayT
MA_Anc	.	CDS	247637	248134	.	+	0	Alias=b0228;ID=b0228;Name=rayT;Note=RAYT REP element-mobilizing transposase%3B TnpA(REP);transl_table=11
MA_Anc	.	repeat_region	248147	248334	.	+	0	Name=REP19 (repetitive extragenic palindromic) element%3B contains 4 REP sequences;Note=REP19 (repetitive extragenic palindromic) element%3B contains 4 REP sequences
MA_Anc	.	gene	248358	250070	.	-	0	Alias=b0229;ID=b0229;Name=lfhA;Pseudo=true
MA_Anc	.	CDS	248358	250070	.	-	0	Alias=b0229;ID=b0229;Name=lfhA;Note=pseudogene%2C flagellar system protein%2C promoterless fragment%3B flagellar biosynthesis;Pseudo=true;transl_table=11
MA_Anc	.	gene	250072	250827	.	+	0	Alias=b0230;ID=b0230;Name=lafU;Pseudo=true
MA_Anc	.	CDS	250072	250827	.	+	0	Alias=b0230;ID=b0230;Name=lafU;Note=pseudogene%2C lateral flagellar motor protein fragment;Pseudo=true;transl_table=11
MA_Anc	.	gene	250898	251953	.	+	0	Alias=b0231;ID=b0231;Name=dinB
MA_Anc	.	CDS	250898	251953	.	+	0	Alias=b0231;ID=b0231;Name=dinB;Note=DNA polymerase IV;transl_table=11
MA_Anc	.	gene	252005	252298	.	+	0	Alias=b0232;ID=b0232;Name=yafN
MA_Anc	.	CDS	252005	252298	.	+	0	Alias=b0232;ID=b0232;Name=yafN;Note=antitoxin of the YafO-YafN toxin-antitoxin system;transl_table=11
MA_Anc	.	gene	252301	252699	.	+	0	Alias=b0233;ID=b0233;Name=yafO
MA_Anc	.	CDS	252301	252699	.	+	0	Alias=b0233;ID=b0233;Name=yafO;Note=mRNA interferase toxin of the YafO-YafN toxin-antitoxin system;transl_table=11
MA_Anc	.	gene	252709	253161	.	+	0	Alias=b0234;ID=b0234;Name=yafP
MA_Anc	.	CDS	252709	253161	.	+	0	Alias=b0234;ID=b0234;Name=yafP;Note=putative acyltransferase with acyl-CoA N-acyltransferase domain;transl_table=11
MA_Anc	.	gene	253479	253685	.	+	0	Alias=b0235;ID=b0235;Name=ykfJ;Pseudo=true
MA_Anc	.	CDS	253479	253685	.	+	0	Alias=b0235;ID=b0235;Name=ykfJ;Note=pseudogene;Pseudo=true;transl_table=11
MA_Anc	.	gene	253702	254202	.	+	0	Alias=b0236;ID=b0236;Name=prfH;Pseudo=true
MA_Anc	.	CDS	253702	254202	.	+	0	Alias=b0236;ID=b0236;Name=prfH;Note=pseudogene%2C predicted peptide chain release factor homolog%3B probable peptide chain release factor;Pseudo=true;transl_table=11
MA_Anc	.	repeat_region	254217	254244	.	+	0	Name=REP20 (repetitive extragenic palindromic) element%3B contains 1 REP sequences;Note=REP20 (repetitive extragenic palindromic) element%3B contains 1 REP sequences
MA_Anc	.	gene	254259	255716	.	-	0	Alias=b0237;ID=b0237;Name=pepD
MA_Anc	.	CDS	254259	255716	.	-	0	Alias=b0237;ID=b0237;Name=pepD;Note=aminoacyl-histidine dipeptidase (peptidase D);transl_table=11
MA_Anc	.	mat_peptide	254262	255713	.	-	0	Alias=b0237;ID=b0237;Name=pepD;Note=aminoacyl-histidine dipeptidase (peptidase D)
MA_Anc	.	gene	255977	256435	.	+	0	Alias=b0238;ID=b0238;Name=gpt
MA_Anc	.	CDS	255977	256435	.	+	0	Alias=b0238;ID=b0238;Name=gpt;Note=guanine-hypoxanthine phosphoribosyltransferase;transl_table=11
MA_Anc	.	gene	256527	257771	.	+	0	Alias=b0239;ID=b0239;Name=frsA
MA_Anc	.	CDS	256527	257771	.	+	0	Alias=b0239;ID=b0239;Name=frsA;Note=fermentation-respiration switch protein%3B PTS Enzyme IIA(Glc)-binding protein%3B pNP-butyrate esterase activity;transl_table=11
MA_Anc	.	gene	257829	258230	.	+	0	Alias=b0240;ID=b0240;Name=crl
MA_Anc	.	CDS	257829	258230	.	+	0	Alias=b0240;ID=b0240;Name=crl;Note=sigma factor-binding protein%2C stimulates RNA polymerase holoenzyme formation;transl_table=11
MA_Anc	.	mat_peptide	257832	258227	.	+	0	Alias=b0240;ID=b0240;Name=crl;Note=sigma factor-binding protein%2C stimulates RNA polymerase holoenzyme formation
MA_Anc	.	repeat_region	258240	258260	.	+	0	Name=REP21 (repetitive extragenic palindromic) element%3B contains 1 REP sequences;Note=REP21 (repetitive extragenic palindromic) element%3B contains 1 REP sequences
MA_Anc	.	gene	258269	259324	.	-	0	Alias=b0241;ID=b0241;Name=phoE
MA_Anc	.	CDS	258269	259324	.	-	0	Alias=b0241;ID=b0241;Name=phoE;Note=outer membrane phosphoporin protein E;transl_table=11
MA_Anc	.	mat_peptide	258272	259261	.	-	0	Alias=b0241;ID=b0241;Name=phoE;Note=outer membrane phosphoporin protein E
MA_Anc	.	gene	259612	260715	.	+	0	Alias=b0242;ID=b0242;Name=proB
MA_Anc	.	CDS	259612	260715	.	+	0	Alias=b0242;ID=b0242;Name=proB;Note=gamma-glutamate kinase;transl_table=11
MA_Anc	.	gene	260727	261980	.	+	0	Alias=b0243;ID=b0243;Name=proA
MA_Anc	.	CDS	260727	261980	.	+	0	Alias=b0243;ID=b0243;Name=proA;Note=gamma-glutamylphosphate reductase;transl_table=11
MA_Anc	.	gene	262095	262170	.	+	0	Alias=b0244;ID=b0244;Name=thrW
MA_Anc	.	tRNA	262095	262170	.	+	0	Alias=b0244;ID=b0244;Name=thrW;Note=tRNA-Thr
MA_Anc	.	misc_feature	262182	296489	.	+	0	Note=cryptic prophage CP4-6
MA_Anc	.	gene	262374	262436	.	-	0	Alias=b4626;ID=b4626;Name=ykfN;Pseudo=true
MA_Anc	.	CDS	262374	262436	.	-	0	Alias=b4626;ID=b4626;Name=ykfN;Note=pseudogene%2C YdiA family;Pseudo=true;transl_table=11
MA_Anc	.	gene	262552	262893	.	-	0	Alias=b0245;ID=b0245;Name=ykfI
MA_Anc	.	CDS	262552	262893	.	-	0	Alias=b0245;ID=b0245;Name=ykfI;Note=CP4-6 prophage%3B toxin of the YkfI-YafW toxin-antitoxin system;transl_table=11
MA_Anc	.	gene	262914	263231	.	-	0	Alias=b0246;ID=b0246;Name=yafW
MA_Anc	.	CDS	262914	263231	.	-	0	Alias=b0246;ID=b0246;Name=yafW;Note=CP4-6 prophage%3B antitoxin of the YkfI-YafW toxin-antitoxin system;transl_table=11
MA_Anc	.	gene	263250	263471	.	-	0	Alias=b4504;ID=b4504;Name=ykfH
MA_Anc	.	CDS	263250	263471	.	-	0	Alias=b4504;ID=b4504;Name=ykfH;Note=hypothetical protein;transl_table=11
MA_Anc	.	gene	263480	263956	.	-	0	Alias=b0247;ID=b0247;Name=ykfG
MA_Anc	.	CDS	263480	263956	.	-	0	Alias=b0247;ID=b0247;Name=ykfG;Note=CP4-6 prophage%3B predicted DNA repair protein;transl_table=11
MA_Anc	.	gene	263972	264430	.	-	0	Alias=b0248;ID=b0248;Name=yafX
MA_Anc	.	CDS	263972	264430	.	-	0	Alias=b0248;ID=b0248;Name=yafX;Note=CP4-6 prophage%3B putative protein;transl_table=11
MA_Anc	.	gene	264528	264767	.	-	0	Alias=b0249;ID=b0249;Name=ykfF
MA_Anc	.	CDS	264528	264767	.	-	0	Alias=b0249;ID=b0249;Name=ykfF;Note=CP4-6 prophage%3B putative protein;transl_table=11
MA_Anc	.	gene	264844	265311	.	-	0	Alias=b0250;ID=b0250;Name=ykfB
MA_Anc	.	CDS	264844	265311	.	-	0	Alias=b0250;ID=b0250;Name=ykfB;Note=CP4-6 prophage%3B putative protein;transl_table=11
MA_Anc	.	gene	265334	265777	.	-	0	Alias=b0251;ID=b0251;Name=yafY
MA_Anc	.	CDS	265334	265777	.	-	0	Alias=b0251;ID=b0251;Name=yafY;Note=lipoprotein%2C inner membrane%3B overproduction stimulates degP expression%3B CP4-6 prophage;transl_table=11
MA_Anc	.	gene	265777	265998	.	-	0	Alias=b4627;ID=b4627;Name=ykfL;Pseudo=true
MA_Anc	.	CDS	265777	265998	.	-	0	Alias=b4627;ID=b4627;Name=ykfL;Note=pseudogene%2C CP4-6 putative prophage remnant%3BPhage or Prophage Related;Pseudo=true;transl_table=11
MA_Anc	.	gene	266000	266191	.	-	0	Alias=b4628;ID=b4628;Name=ykfK;Pseudo=true
MA_Anc	.	CDS	266000	266191	.	-	0	Alias=b4628;ID=b4628;Name=ykfK;Note=CP4-6 prophage%3B predicted DNA-binding transcriptional regulator%3BPhage or Prophage Related;Pseudo=true;transl_table=11
MA_Anc	.	gene	266408	267229	.	-	0	Alias=b0252;ID=b0252;Name=yafZ
MA_Anc	.	CDS	266408	267229	.	-	0	Alias=b0252;ID=b0252;Name=yafZ;Note=CP4-6 prophage%3B conserved protein;transl_table=11
MA_Anc	.	gene	267321	268184	.	-	0	Alias=b0253;ID=b0253;Name=ykfA
MA_Anc	.	CDS	267321	268184	.	-	0	Alias=b0253;ID=b0253;Name=ykfA;Note=CP4-6 prophage%3B predicted GTP-binding protein;transl_table=11
MA_Anc	.	gene	268513	269406	.	-	0	Alias=b0254;ID=b0254;Name=perR
MA_Anc	.	CDS	268513	269406	.	-	0	Alias=b0254;ID=b0254;Name=perR;Note=CP4-6 prophage%3B predicted DNA-binding transcriptional regulator;transl_table=11
MA_Anc	.	mobile_element	269430	269764	.	+	0	Name=IS911;Note=repeat region
MA_Anc	.	gene	269502	269759	.	+	0	Alias=b4587;ID=b4587;Name=insN;Pseudo=true
MA_Anc	.	gene	270988	271413	.	+	0	Alias=b4587;ID=b4587;Name=insN;Pseudo=true
MA_Anc	.	CDS	269502	269759	.	+	0	Alias=b4587;ID=b4587;Name=insN;Note=pseudogene%2C IS911 transposase A%3BIS%2C phage%2C Tn%3B Transposon-related functions%3B extrachromosomal%3B transposon related;Pseudo=true;transl_table=11
MA_Anc	.	CDS	270988	271413	.	+	0	Alias=b4587;ID=b4587;Name=insN;Note=pseudogene%2C IS911 transposase A%3BIS%2C phage%2C Tn%3B Transposon-related functions%3B extrachromosomal%3B transposon related;Pseudo=true;transl_table=11
MA_Anc	.	mobile_element	269765	270985	.	+	0	Name=IS30;Note=repeat region
MA_Anc	.	gene	269827	270978	.	+	0	Alias=b0256;ID=b0256;Name=insI1
MA_Anc	.	CDS	269827	270978	.	+	0	Alias=b0256;ID=b0256;Name=insI1;Note=IS30 transposase;transl_table=11
MA_Anc	.	mobile_element	270986	271414	.	+	0	Name=IS911;Note=repeat region
MA_Anc	.	gene	271804	271878	.	+	0	Alias=b4690;ID=b4690;Name=eyeA
MA_Anc	.	ncRNA	271804	271878	.	+	0	Alias=b4690;ID=b4690;Name=eyeA;Note=novel sRNA%2C function unknown%2C CP4-6 propahge
MA_Anc	.	gene	272071	273178	.	+	0	Alias=b0258;ID=b0258;Name=ykfC;Pseudo=true
MA_Anc	.	CDS	272071	273178	.	+	0	Alias=b0258;ID=b0258;Name=ykfC;Note=CP4-6 prophage%3B conserved protein%3BPhage or Prophage Related;Pseudo=true;transl_table=11
MA_Anc	.	mobile_element	273179	274373	.	-	0	Name=IS5;Note=repeat region
MA_Anc	.	gene	273325	274341	.	-	0	Alias=b0259;ID=b0259;Name=insH1
MA_Anc	.	CDS	273325	274341	.	-	0	Alias=b0259;ID=b0259;Name=insH1;Note=IS5 transposase and trans-activator;transl_table=11
MA_Anc	.	gene	274549	275952	.	+	0	Alias=b0260;ID=b0260;Name=mmuP
MA_Anc	.	CDS	274549	275952	.	+	0	Alias=b0260;ID=b0260;Name=mmuP;Note=CP4-6 prophage%3B predicted S-methylmethionine transporter;transl_table=11
MA_Anc	.	gene	275939	276871	.	+	0	Alias=b0261;ID=b0261;Name=mmuM
MA_Anc	.	CDS	275939	276871	.	+	0	Alias=b0261;ID=b0261;Name=mmuM;Note=CP4-6 prophage%3B S-methylmethionine:homocysteine methyltransferase;transl_table=11
MA_Anc	.	repeat_region	276899	276965	.	+	0	Name=REP22 (repetitive extragenic palindromic) element%3B contains 2 REP sequences;Note=REP22 (repetitive extragenic palindromic) element%3B contains 2 REP sequences
MA_Anc	.	gene	276980	278026	.	-	0	Alias=b0262;ID=b0262;Name=afuC
MA_Anc	.	CDS	276980	278026	.	-	0	Alias=b0262;ID=b0262;Name=afuC;Note=CP4-6 prophage%3B predicted ferric transporter subunit;transl_table=11
MA_Anc	.	gene	278038	278385	.	-	0	Alias=b0263;ID=b0263;Name=afuB;Pseudo=true
MA_Anc	.	CDS	278038	278385	.	-	0	Alias=b0263;ID=b0263;Name=afuB;Note=pseudogene%2C CP4-6 prophage%3B predicted ferric transporter subunit%3BPhage or Prophage Related;Pseudo=true;transl_table=11
MA_Anc	.	mobile_element	278387	279154	.	-	0	Name=IS1;Note=repeat region
MA_Anc	.	gene	278402	278905	.	-	0	Alias=b0264;ID=b0264;Name=insB1
MA_Anc	.	CDS	278402	278905	.	-	0	Alias=b0264;ID=b0264;Name=insB1;Note=IS1 transposase B;transl_table=11
MA_Anc	.	gene	278824	279099	.	-	0	Alias=b0265;ID=b0265;Name=insA;Note=insA2
MA_Anc	.	CDS	278824	279099	.	-	0	Alias=b0265;ID=b0265;Name=insA;Note=IS1 repressor TnpA;transl_table=11
MA_Anc	.	mobile_element	279155	279335	.	+	0	Name=IS30;Note=repeat region
MA_Anc	.	gene	279155	279328	.	+	0	Alias=b4708;ID=b4708;Name=insI1;Pseudo=true
MA_Anc	.	CDS	279155	279328	.	+	0	Alias=b4708;ID=b4708;Name=insI1;Note=IS30 transposase%3BIS%2C phage%2C Tn%3B Transposon-related functions%3B extrachromosomal%3B transposon related;Pseudo=true;transl_table=11
MA_Anc	.	mobile_element	279338	279649	.	-	0	Name=ISX;Note=repeat region
MA_Anc	.	gene	279338	279586	.	-	0	Alias=b4505;ID=b4505;Name=insX;Pseudo=true
MA_Anc	.	CDS	279338	279586	.	-	0	Alias=b4505;ID=b4505;Name=insX;Note=pseudogene%2C predicted IS3 family transposase;Pseudo=true;transl_table=11
MA_Anc	.	gene	279651	279959	.	-	0	Alias=b0266;ID=b0266;Name=yagB;Pseudo=true
MA_Anc	.	CDS	279651	279959	.	-	0	Alias=b0266;ID=b0266;Name=yagB;Note=pseudogene%2C CP4-6 prophage%3BPhage or Prophage Related;Pseudo=true;transl_table=11
MA_Anc	.	gene	280053	281207	.	-	0	Alias=b0267;ID=b0267;Name=yagA
MA_Anc	.	CDS	280053	281207	.	-	0	Alias=b0267;ID=b0267;Name=yagA;Note=CP4-6 prophage%3B predicted DNA-binding transcriptional regulator;transl_table=11
MA_Anc	.	gene	281502	282410	.	+	0	Alias=b0268;ID=b0268;Name=yagE
MA_Anc	.	CDS	281502	282410	.	+	0	Alias=b0268;ID=b0268;Name=yagE;Note=2-keto-3-deoxy gluconate (KDG) aldolase%3B CP4-6 prophage;transl_table=11
MA_Anc	.	gene	282425	284392	.	+	0	Alias=b0269;ID=b0269;Name=yagF
MA_Anc	.	CDS	282425	284392	.	+	0	Alias=b0269;ID=b0269;Name=yagF;Note=CP4-6 prophage%3B predicted dehydratase;transl_table=11
MA_Anc	.	gene	284619	286001	.	+	0	Alias=b0270;ID=b0270;Name=yagG
MA_Anc	.	CDS	284619	286001	.	+	0	Alias=b0270;ID=b0270;Name=yagG;Note=CP4-6 prophage%3B predicted sugar transporter;transl_table=11
MA_Anc	.	gene	286013	287623	.	+	0	Alias=b0271;ID=b0271;Name=yagH
MA_Anc	.	CDS	286013	287623	.	+	0	Alias=b0271;ID=b0271;Name=yagH;Note=CP4-6 prophage%3B predicted xylosidase/arabinosidase;transl_table=11
MA_Anc	.	gene	287628	288386	.	-	0	Alias=b0272;ID=b0272;Name=yagI
MA_Anc	.	CDS	287628	288386	.	-	0	Alias=b0272;ID=b0272;Name=yagI;Note=CP4-6 prophage%3B predicted DNA-binding transcriptional regulator;transl_table=11
MA_Anc	.	gene	288525	289529	.	-	0	Alias=b0273;ID=b0273;Name=argF
MA_Anc	.	CDS	288525	289529	.	-	0	Alias=b0273;ID=b0273;Name=argF;Note=ornithine carbamoyltransferase 2%2C chain F%3B CP4-6 prophage;transl_table=11
MA_Anc	.	mat_peptide	288528	289526	.	-	0	Alias=b0273;ID=b0273;Name=argF;Note=ornithine carbamoyltransferase 2%2C chain F%3B CP4-6 prophage
MA_Anc	.	gene	289653	289857	.	+	0	Alias=b4688;ID=b4688;Name=ykgS;Pseudo=true
MA_Anc	.	CDS	289653	289857	.	+	0	Alias=b4688;ID=b4688;Name=ykgS;Note=pseudogene;Pseudo=true;transl_table=11
MA_Anc	.	mobile_element	289858	290625	.	-	0	Name=IS1;Note=repeat region
MA_Anc	.	gene	289873	290376	.	-	0	Alias=b0274;ID=b0274;Name=insB1
MA_Anc	.	CDS	289873	290376	.	-	0	Alias=b0274;ID=b0274;Name=insB1;Note=IS1 transposase B;transl_table=11
MA_Anc	.	gene	290295	290570	.	-	0	Alias=b0275;ID=b0275;Name=insA;Note=insA3
MA_Anc	.	CDS	290295	290570	.	-	0	Alias=b0275;ID=b0275;Name=insA;Note=IS1 repressor TnpA;transl_table=11
MA_Anc	.	gene	290628	291455	.	+	0	Alias=b0276;ID=b0276;Name=yagJ;Pseudo=true
MA_Anc	.	CDS	290628	291455	.	+	0	Alias=b0276;ID=b0276;Name=yagJ;Note=CP4-6 prophage%3B putative protein%3BPhage or Prophage Related;Pseudo=true;transl_table=11
MA_Anc	.	gene	291546	292172	.	-	0	Alias=b0277;ID=b0277;Name=yagK
MA_Anc	.	CDS	291546	292172	.	-	0	Alias=b0277;ID=b0277;Name=yagK;Note=CP4-6 prophage%3B conserved protein;transl_table=11
MA_Anc	.	gene	292444	293142	.	-	0	Alias=b0278;ID=b0278;Name=yagL
MA_Anc	.	CDS	292444	293142	.	-	0	Alias=b0278;ID=b0278;Name=yagL;Note=CP4-6 prophage%3B DNA-binding protein;transl_table=11
MA_Anc	.	gene	293169	294023	.	-	0	Alias=b0279;ID=b0279;Name=yagM
MA_Anc	.	CDS	293169	294023	.	-	0	Alias=b0279;ID=b0279;Name=yagM;Note=CP4-6 prophage%3B putative protein;transl_table=11
MA_Anc	.	gene	294363	294803	.	-	0	Alias=b0280;ID=b0280;Name=yagN
MA_Anc	.	CDS	294363	294803	.	-	0	Alias=b0280;ID=b0280;Name=yagN;Note=CP4-6 prophage%3B putative protein;transl_table=11
MA_Anc	.	gene	294920	296320	.	-	0	Alias=b0281;ID=b0281;Name=intF
MA_Anc	.	CDS	294920	296320	.	-	0	Alias=b0281;ID=b0281;Name=intF;Note=CP4-6 prophage%3B predicted phage integrase;transl_table=11
MA_Anc	.	gene	296430	296478	.	+	0	Alias=b4629;ID=b4629;Name=ptwF;Pseudo=true
MA_Anc	.	tRNA	296430	296478	.	+	0	Alias=b4629;ID=b4629;Name=ptwF;Note=tRNA-OTHER;Pseudo=true
MA_Anc	.	gene	296605	296943	.	-	0	Alias=b4694;ID=b4694;Name=yagP;Pseudo=true
MA_Anc	.	CDS	296605	296943	.	-	0	Alias=b4694;ID=b4694;Name=yagP;Note=pseudogene%2C LysR family%2C fragment%3Bputative regulator%3B Not classified%3B putative transcriptional regulator LYSR-type;Pseudo=true;transl_table=11
MA_Anc	.	gene	296938	297015	.	-	0	Alias=b4695;ID=b4695;Name=ykgT;Pseudo=true
MA_Anc	.	CDS	296938	297015	.	-	0	Alias=b4695;ID=b4695;Name=ykgT;Note=pseudogene%2C MobA-related;Pseudo=true;transl_table=11
MA_Anc	.	gene	296994	297950	.	-	0	Alias=b0283;ID=b0283;Name=paoD
MA_Anc	.	CDS	296994	297950	.	-	0	Alias=b0283;ID=b0283;Name=paoD;Note=moco insertion factor for PaoABC aldehyde oxidoreductase;transl_table=11
MA_Anc	.	gene	297960	300158	.	-	0	Alias=b0284;ID=b0284;Name=paoC
MA_Anc	.	CDS	297960	300158	.	-	0	Alias=b0284;ID=b0284;Name=paoC;Note=PaoABC aldehyde oxidoreductase%2C Moco-containing subunit;transl_table=11
MA_Anc	.	gene	300155	301111	.	-	0	Alias=b0285;ID=b0285;Name=paoB
MA_Anc	.	CDS	300155	301111	.	-	0	Alias=b0285;ID=b0285;Name=paoB;Note=PaoABC aldehyde oxidoreductase%2C FAD-containing subunit;transl_table=11
MA_Anc	.	gene	301108	301797	.	-	0	Alias=b0286;ID=b0286;Name=paoA
MA_Anc	.	CDS	301108	301797	.	-	0	Alias=b0286;ID=b0286;Name=paoA;Note=PaoABC aldehyde oxidoreductase%2C 2Fe-2S subunit;transl_table=11
MA_Anc	.	gene	302215	302829	.	+	0	Alias=b0287;ID=b0287;Name=yagU
MA_Anc	.	CDS	302215	302829	.	+	0	Alias=b0287;ID=b0287;Name=yagU;Note=inner membrane protein%2C DUF1440 family;transl_table=11
MA_Anc	.	gene	303077	303406	.	-	0	Alias=b0288;ID=b0288;Name=ykgJ
MA_Anc	.	CDS	303077	303406	.	-	0	Alias=b0288;ID=b0288;Name=ykgJ;Note=UPF0153 cysteine cluster protein%2C function unknown;transl_table=11
MA_Anc	.	gene	303719	304429	.	-	0	Alias=b0289;ID=b0289;Name=ecpE
MA_Anc	.	CDS	303719	304429	.	-	0	Alias=b0289;ID=b0289;Name=ecpE;Note=hypothetical protein;transl_table=11
MA_Anc	.	gene	304398	306041	.	-	0	Alias=b0290;ID=b0290;Name=ecpD
MA_Anc	.	CDS	304398	306041	.	-	0	Alias=b0290;ID=b0290;Name=ecpD;Note=putative receptor;transl_table=11
MA_Anc	.	gene	306031	308556	.	-	0	Alias=b0291;ID=b0291;Name=ecpC
MA_Anc	.	CDS	306031	308556	.	-	0	Alias=b0291;ID=b0291;Name=ecpC;Note=putative aromatic compound dioxygenase;transl_table=11
MA_Anc	.	gene	308582	309250	.	-	0	Alias=b0292;ID=b0292;Name=ecpB
MA_Anc	.	CDS	308582	309250	.	-	0	Alias=b0292;ID=b0292;Name=ecpB;Note=hypothetical protein;transl_table=11
MA_Anc	.	gene	309308	309895	.	-	0	Alias=b0293;ID=b0293;Name=ecpA
MA_Anc	.	CDS	309308	309895	.	-	0	Alias=b0293;ID=b0293;Name=ecpA;Note=cryptic Mat fimbrillin gene;transl_table=11
MA_Anc	.	mat_peptide	309311	309829	.	-	0	Alias=b0293;ID=b0293;Name=ecpA;Note=cryptic Mat fimbrillin gene
MA_Anc	.	gene	309970	310560	.	-	0	Alias=b0294;ID=b0294;Name=ecpR
MA_Anc	.	CDS	309970	310560	.	-	0	Alias=b0294;ID=b0294;Name=ecpR;Note=putative regulator;transl_table=11
MA_Anc	.	gene	311336	311563	.	+	0	Alias=b0295;ID=b0295;Name=ykgL
MA_Anc	.	CDS	311336	311563	.	+	0	Alias=b0295;ID=b0295;Name=ykgL;Note=hypothetical protein;transl_table=11
MA_Anc	.	gene	311598	311738	.	-	0	Alias=b4506;ID=b4506;Name=ykgO
MA_Anc	.	CDS	311598	311738	.	-	0	Alias=b4506;ID=b4506;Name=ykgO;Note=RpmJ-like protein;transl_table=11
MA_Anc	.	gene	311738	312001	.	-	0	Alias=b0296;ID=b0296;Name=ykgM
MA_Anc	.	CDS	311738	312001	.	-	0	Alias=b0296;ID=b0296;Name=ykgM;Note=50S ribosomal protein L31 type B%3B alternative L31 utilized during zinc limitation;transl_table=11
MA_Anc	.	gene	312365	312466	.	-	0	Alias=b4671;ID=b4671;Name=ykgR
MA_Anc	.	CDS	312365	312466	.	-	0	Alias=b4671;ID=b4671;Name=ykgR;Note=hypothetical protein;transl_table=11
MA_Anc	.	gene	312940	313029	.	-	0	Alias=b4630;ID=b4630;Name=ykgP;Pseudo=true
MA_Anc	.	CDS	312940	313029	.	-	0	Alias=b4630;ID=b4630;Name=ykgP;Note=pseudogene%2C oxidoreductase family;Pseudo=true;transl_table=11
MA_Anc	.	gene	313581	314452	.	+	0	Alias=b0297;ID=b0297;Name=eaeH;Pseudo=true
MA_Anc	.	CDS	313581	314452	.	+	0	Alias=b0297;ID=b0297;Name=eaeH;Note=pseudogene%2C attaching and effacing protein homology%3Bfactor%3B Not classified;Pseudo=true;transl_table=11
MA_Anc	.	mobile_element	314450	315707	.	+	0	Name=IS3;Note=repeat region
MA_Anc	.	gene	314515	314814	.	+	0	Alias=b0298;ID=b0298;Name=insE1
MA_Anc	.	CDS	314515	314814	.	+	0	Alias=b0298;ID=b0298;Name=insE1;Note=IS3 transposase A;transl_table=11
MA_Anc	.	gene	314811	315677	.	+	0	Alias=b0299;ID=b0299;Name=insF1
MA_Anc	.	CDS	314811	315677	.	+	0	Alias=b0299;ID=b0299;Name=insF1;Note=IS3 transposase B;transl_table=11
MA_Anc	.	gene	315710	316393	.	-	0	Alias=b0300;ID=b0300;Name=ykgA;Pseudo=true
MA_Anc	.	CDS	315710	316393	.	-	0	Alias=b0300;ID=b0300;Name=ykgA;Note=pseudogene%2C AraC family%3Bputative regulator%3B Not classified%3B putative ARAC-type regulatory protein;Pseudo=true;transl_table=11
MA_Anc	.	gene	316663	316791	.	+	0	Alias=b4631;ID=b4631;Name=ykgQ;Pseudo=true
MA_Anc	.	CDS	316663	316791	.	+	0	Alias=b4631;ID=b4631;Name=ykgQ;Note=pseudogene%2C putative dehydrogenase;Pseudo=true;transl_table=11
MA_Anc	.	gene	316950	317543	.	-	0	Alias=b0301;ID=b0301;Name=ykgB
MA_Anc	.	CDS	316950	317543	.	-	0	Alias=b0301;ID=b0301;Name=ykgB;Note=inner membrane protein%2C DUF417 family;transl_table=11
MA_Anc	.	gene	317555	317791	.	-	0	Alias=b0303;ID=b0303;Name=ykgI
MA_Anc	.	CDS	317555	317791	.	-	0	Alias=b0303;ID=b0303;Name=ykgI;Note=hypothetical protein;transl_table=11
MA_Anc	.	gene	317900	319225	.	-	0	Alias=b0304;ID=b0304;Name=ykgC
MA_Anc	.	CDS	317900	319225	.	-	0	Alias=b0304;ID=b0304;Name=ykgC;Note=putative pyridine nucleotide-disulfide oxidoreductase;transl_table=11
MA_Anc	.	gene	319451	320305	.	+	0	Alias=b0305;ID=b0305;Name=ykgD
MA_Anc	.	CDS	319451	320305	.	+	0	Alias=b0305;ID=b0305;Name=ykgD;Note=putative DNA-binding transcriptional regulator;transl_table=11
MA_Anc	.	gene	320832	321551	.	+	0	Alias=b0306;ID=b0306;Name=ykgE
MA_Anc	.	CDS	320832	321551	.	+	0	Alias=b0306;ID=b0306;Name=ykgE;Note=putative oxidoreductase;transl_table=11
MA_Anc	.	gene	321562	322989	.	+	0	Alias=b0307;ID=b0307;Name=ykgF
MA_Anc	.	CDS	321562	322989	.	+	0	Alias=b0307;ID=b0307;Name=ykgF;Note=putative electron transport protein with ferridoxin-like domai;transl_table=11
MA_Anc	.	gene	322982	323677	.	+	0	Alias=b0308;ID=b0308;Name=ykgG
MA_Anc	.	CDS	322982	323677	.	+	0	Alias=b0308;ID=b0308;Name=ykgG;Note=putative transporter;transl_table=11
MA_Anc	.	gene	323920	324588	.	-	0	Alias=b0310;ID=b0310;Name=ykgH
MA_Anc	.	CDS	323920	324588	.	-	0	Alias=b0310;ID=b0310;Name=ykgH;Note=putative inner membrane protein;transl_table=11
MA_Anc	.	gene	324801	326471	.	-	0	Alias=b0311;ID=b0311;Name=betA
MA_Anc	.	CDS	324801	326471	.	-	0	Alias=b0311;ID=b0311;Name=betA;Note=choline dehydrogenase%2C a flavoprotein;transl_table=11
MA_Anc	.	gene	326485	327957	.	-	0	Alias=b0312;ID=b0312;Name=betB
MA_Anc	.	CDS	326485	327957	.	-	0	Alias=b0312;ID=b0312;Name=betB;Note=betaine aldehyde dehydrogenase%2C NAD-dependent;transl_table=11
MA_Anc	.	mat_peptide	326488	327954	.	-	0	Alias=b0312;ID=b0312;Name=betB;Note=betaine aldehyde dehydrogenase%2C NAD-dependent
MA_Anc	.	gene	327971	328558	.	-	0	Alias=b0313;ID=b0313;Name=betI
MA_Anc	.	CDS	327971	328558	.	-	0	Alias=b0313;ID=b0313;Name=betI;Note=DNA-binding transcriptional repressor;transl_table=11
MA_Anc	.	gene	328687	330720	.	+	0	Alias=b0314;ID=b0314;Name=betT
MA_Anc	.	CDS	328687	330720	.	+	0	Alias=b0314;ID=b0314;Name=betT;Note=choline transporter of high affinity;transl_table=11
MA_Anc	.	gene	331595	332683	.	+	0	Alias=b0315;ID=b0315;Name=yahA
MA_Anc	.	CDS	331595	332683	.	+	0	Alias=b0315;ID=b0315;Name=yahA;Note=c-di-GMP-specific phosphodiesterase;transl_table=11
MA_Anc	.	gene	332725	333657	.	-	0	Alias=b0316;ID=b0316;Name=yahB
MA_Anc	.	CDS	332725	333657	.	-	0	Alias=b0316;ID=b0316;Name=yahB;Note=putative DNA-bindng transcriptional regulator;transl_table=11
MA_Anc	.	gene	333749	334246	.	-	0	Alias=b0317;ID=b0317;Name=yahC
MA_Anc	.	CDS	333749	334246	.	-	0	Alias=b0317;ID=b0317;Name=yahC;Note=putative inner membrane protein;transl_table=11
MA_Anc	.	gene	334504	335109	.	+	0	Alias=b0318;ID=b0318;Name=yahD
MA_Anc	.	CDS	334504	335109	.	+	0	Alias=b0318;ID=b0318;Name=yahD;Note=ankyrin repeat protein;transl_table=11
MA_Anc	.	gene	335149	336012	.	+	0	Alias=b0319;ID=b0319;Name=yahE
MA_Anc	.	CDS	335149	336012	.	+	0	Alias=b0319;ID=b0319;Name=yahE;Note=hypothetical protein;transl_table=11
MA_Anc	.	gene	336002	337549	.	+	0	Alias=b0320;ID=b0320;Name=yahF
MA_Anc	.	CDS	336002	337549	.	+	0	Alias=b0320;ID=b0320;Name=yahF;Note=putative acyl-CoA synthetase with NAD(P)-binding domain and succinyl-CoA synthetase domain;transl_table=11
MA_Anc	.	gene	337549	338967	.	+	0	Alias=b0321;ID=b0321;Name=yahG
MA_Anc	.	CDS	337549	338967	.	+	0	Alias=b0321;ID=b0321;Name=yahG;Note=hypothetical protein;transl_table=11
MA_Anc	.	repeat_region	338981	339338	.	+	0	Name=REP23 (repetitive extragenic palindromic) element%3B contains 8 REP sequences;Note=REP23 (repetitive extragenic palindromic) element%3B contains 8 REP sequences
MA_Anc	.	gene	339389	340339	.	+	0	Alias=b0323;ID=b0323;Name=yahI
MA_Anc	.	CDS	339389	340339	.	+	0	Alias=b0323;ID=b0323;Name=yahI;Note=carbamate kinase-like protein;transl_table=11
MA_Anc	.	gene	340349	341731	.	+	0	Alias=b0324;ID=b0324;Name=yahJ
MA_Anc	.	CDS	340349	341731	.	+	0	Alias=b0324;ID=b0324;Name=yahJ;Note=putative deaminase with metallo-dependent hydrolase domain;transl_table=11
MA_Anc	.	gene	342108	343157	.	+	0	Alias=b0325;ID=b0325;Name=yahK
MA_Anc	.	CDS	342108	343157	.	+	0	Alias=b0325;ID=b0325;Name=yahK;Note=putative oxidoreductase%2C Zn-dependent and NAD(P)-binding;transl_table=11
MA_Anc	.	gene	343400	344215	.	+	0	Alias=b0326;ID=b0326;Name=yahL
MA_Anc	.	CDS	343400	344215	.	+	0	Alias=b0326;ID=b0326;Name=yahL;Note=hypothetical protein;transl_table=11
MA_Anc	.	gene	344628	344873	.	+	0	Alias=b0327;ID=b0327;Name=yahM
MA_Anc	.	CDS	344628	344873	.	+	0	Alias=b0327;ID=b0327;Name=yahM;Note=hypothetical protein;transl_table=11
MA_Anc	.	gene	344890	345561	.	-	0	Alias=b0328;ID=b0328;Name=yahN
MA_Anc	.	CDS	344890	345561	.	-	0	Alias=b0328;ID=b0328;Name=yahN;Note=amino acid exporter for proline%2C lysine%2C glutamate%2C homoserine;transl_table=11
MA_Anc	.	STS	345679	346310	.	+	0
MA_Anc	.	gene	345708	345983	.	+	0	Alias=b0329;ID=b0329;Name=yahO
MA_Anc	.	CDS	345708	345983	.	+	0	Alias=b0329;ID=b0329;Name=yahO;Note=periplasmic protein%2C function unknown%2C YhcN family;transl_table=11
MA_Anc	.	repeat_region	346048	346077	.	+	0	Name=REP24 (repetitive extragenic palindromic) element%3B contains 1 REP sequences;Note=REP24 (repetitive extragenic palindromic) element%3B contains 1 REP sequences
MA_Anc	.	gene	346081	347667	.	-	0	Alias=b0330;ID=b0330;Name=prpR
MA_Anc	.	CDS	346081	347667	.	-	0	Alias=b0330;ID=b0330;Name=prpR;Note=propionate catabolism operon regulatory protein;transl_table=11
MA_Anc	.	gene	347906	348796	.	+	0	Alias=b0331;ID=b0331;Name=prpB
MA_Anc	.	CDS	347906	348796	.	+	0	Alias=b0331;ID=b0331;Name=prpB;Note=2-methylisocitrate lyase;transl_table=11
MA_Anc	.	repeat_region	348829	349193	.	+	0	Name=REP25 (repetitive extragenic palindromic) element%3B contains 8 REP sequences;Note=REP25 (repetitive extragenic palindromic) element%3B contains 8 REP sequences
MA_Anc	.	gene	349236	350405	.	+	0	Alias=b0333;ID=b0333;Name=prpC
MA_Anc	.	CDS	349236	350405	.	+	0	Alias=b0333;ID=b0333;Name=prpC;Note=2-methylcitrate synthase;transl_table=11
MA_Anc	.	gene	350439	351890	.	+	0	Alias=b0334;ID=b0334;Name=prpD
MA_Anc	.	CDS	350439	351890	.	+	0	Alias=b0334;ID=b0334;Name=prpD;Note=2-methylcitrate dehydratase;transl_table=11
MA_Anc	.	gene	351930	353816	.	+	0	Alias=b0335;ID=b0335;Name=prpE
MA_Anc	.	CDS	351930	353816	.	+	0	Alias=b0335;ID=b0335;Name=prpE;Note=propionate--CoA ligase;transl_table=11
MA_Anc	.	repeat_region	353823	353993	.	+	0	Name=REP26 (repetitive extragenic palindromic) element%3B contains 4 REP sequences;Note=REP26 (repetitive extragenic palindromic) element%3B contains 4 REP sequences
MA_Anc	.	gene	354146	355405	.	+	0	Alias=b0336;ID=b0336;Name=codB
MA_Anc	.	CDS	354146	355405	.	+	0	Alias=b0336;ID=b0336;Name=codB;Note=cytosine transporter;transl_table=11
MA_Anc	.	gene	355395	356678	.	+	0	Alias=b0337;ID=b0337;Name=codA
MA_Anc	.	CDS	355395	356678	.	+	0	Alias=b0337;ID=b0337;Name=codA;Note=cytosine/isoguanine deaminase;transl_table=11
MA_Anc	.	mat_peptide	355398	356675	.	+	0	Alias=b0337;ID=b0337;Name=codA;Note=cytosine/isoguanine deaminase
MA_Anc	.	repeat_region	356708	356786	.	+	0	Name=REP27 (repetitive extragenic palindromic) element%3B contains 2 REP sequences;Note=REP27 (repetitive extragenic palindromic) element%3B contains 2 REP sequences
MA_Anc	.	repeat_region	356908	356986	.	+	0	Name=REP28 (repetitive extragenic palindromic) element%3B contains 2 REP sequences;Note=REP28 (repetitive extragenic palindromic) element%3B contains 2 REP sequences
MA_Anc	.	gene	357015	357914	.	-	0	Alias=b0338;ID=b0338;Name=cynR
MA_Anc	.	CDS	357015	357914	.	-	0	Alias=b0338;ID=b0338;Name=cynR;Note=transcriptional activator of cyn operon%3B autorepressor;transl_table=11
MA_Anc	.	gene	358023	358682	.	+	0	Alias=b0339;ID=b0339;Name=cynT
MA_Anc	.	CDS	358023	358682	.	+	0	Alias=b0339;ID=b0339;Name=cynT;Note=carbonic anhydrase;transl_table=11
MA_Anc	.	gene	358713	359183	.	+	0	Alias=b0340;ID=b0340;Name=cynS
MA_Anc	.	CDS	358713	359183	.	+	0	Alias=b0340;ID=b0340;Name=cynS;Note=cyanate aminohydrolase;transl_table=11
MA_Anc	.	gene	359216	360370	.	+	0	Alias=b0341;ID=b0341;Name=cynX
MA_Anc	.	CDS	359216	360370	.	+	0	Alias=b0341;ID=b0341;Name=cynX;Note=putative cyanate transporter;transl_table=11
MA_Anc	.	repeat_region	360432	360460	.	+	0	Name=REP29 (repetitive extragenic palindromic) element%3B contains 1 REP sequences;Note=REP29 (repetitive extragenic palindromic) element%3B contains 1 REP sequences
MA_Anc	.	gene	360473	361084	.	-	0	Alias=b0342;ID=b0342;Name=lacA
MA_Anc	.	CDS	360473	361084	.	-	0	Alias=b0342;ID=b0342;Name=lacA;Note=thiogalactoside acetyltransferase;transl_table=11
MA_Anc	.	repeat_region	361107	361140	.	+	0	Name=REP30 (repetitive extragenic palindromic) element%3B contains 1 REP sequences;Note=REP30 (repetitive extragenic palindromic) element%3B contains 1 REP sequences
MA_Anc	.	gene	361150	362403	.	-	0	Alias=b0343;ID=b0343;Name=lacY
MA_Anc	.	CDS	361150	362403	.	-	0	Alias=b0343;ID=b0343;Name=lacY;Note=lactose permease;transl_table=11
MA_Anc	.	gene	362455	365529	.	-	0	Alias=b0344;ID=b0344;Name=lacZ
MA_Anc	.	CDS	362455	365529	.	-	0	Alias=b0344;ID=b0344;Name=lacZ;Note=beta-D-galactosidase;transl_table=11
MA_Anc	.	mat_peptide	362458	365526	.	-	0	Alias=b0344;ID=b0344;Name=lacZ;Note=beta-D-galactosidase
MA_Anc	.	STS	365518	365650	.	+	0
MA_Anc	.	STS	365519	365630	.	+	0
MA_Anc	.	gene	365652	366734	.	-	0	Alias=b0345;ID=b0345;Name=lacI
MA_Anc	.	CDS	365652	366734	.	-	0	Alias=b0345;ID=b0345;Name=lacI;Note=DNA-binding transcriptional repressor;transl_table=11
MA_Anc	.	gene	366811	367644	.	-	0	Alias=b0346;ID=b0346;Name=mhpR
MA_Anc	.	CDS	366811	367644	.	-	0	Alias=b0346;ID=b0346;Name=mhpR;Note=DNA-binding transcriptional activator%2C 3HPP-binding;transl_table=11
MA_Anc	.	gene	367835	369499	.	+	0	Alias=b0347;ID=b0347;Name=mhpA
MA_Anc	.	CDS	367835	369499	.	+	0	Alias=b0347;ID=b0347;Name=mhpA;Note=3-(3-hydroxyphenyl)propionate hydroxylase;transl_table=11
MA_Anc	.	gene	369501	370445	.	+	0	Alias=b0348;ID=b0348;Name=mhpB
MA_Anc	.	CDS	369501	370445	.	+	0	Alias=b0348;ID=b0348;Name=mhpB;Note=2%2C3-dihydroxyphenylpropionate 1%2C2-dioxygenase;transl_table=11
MA_Anc	.	gene	370463	371329	.	+	0	Alias=b0349;ID=b0349;Name=mhpC
MA_Anc	.	CDS	370463	371329	.	+	0	Alias=b0349;ID=b0349;Name=mhpC;Note=2-hydroxy-6-ketonona-2%2C4-dienedioic acid hydrolase;transl_table=11
MA_Anc	.	mat_peptide	370466	371326	.	+	0	Alias=b0349;ID=b0349;Name=mhpC;Note=2-hydroxy-6-ketonona-2%2C4-dienedioic acid hydrolase
MA_Anc	.	gene	371339	372148	.	+	0	Alias=b0350;ID=b0350;Name=mhpD
MA_Anc	.	CDS	371339	372148	.	+	0	Alias=b0350;ID=b0350;Name=mhpD;Note=2-keto-4-pentenoate hydratase;transl_table=11
MA_Anc	.	mat_peptide	371342	372145	.	+	0	Alias=b0350;ID=b0350;Name=mhpD;Note=2-keto-4-pentenoate hydratase
MA_Anc	.	gene	372145	373095	.	+	0	Alias=b0351;ID=b0351;Name=mhpF
MA_Anc	.	CDS	372145	373095	.	+	0	Alias=b0351;ID=b0351;Name=mhpF;Note=acetaldehyde-CoA dehydrogenase II%2C NAD-binding;transl_table=11
MA_Anc	.	gene	373092	374105	.	+	0	Alias=b0352;ID=b0352;Name=mhpE
MA_Anc	.	CDS	373092	374105	.	+	0	Alias=b0352;ID=b0352;Name=mhpE;Note=4-hyroxy-2-oxovalerate/4-hydroxy-2-oxopentanoic acid aldolase%2C class I;transl_table=11
MA_Anc	.	repeat_region	374154	374589	.	+	0	Name=REP31 (repetitive extragenic palindromic) element%3B contains 9 REP sequences;Note=REP31 (repetitive extragenic palindromic) element%3B contains 9 REP sequences
MA_Anc	.	gene	374683	375894	.	+	0	Alias=b0353;ID=b0353;Name=mhpT
MA_Anc	.	CDS	374683	375894	.	+	0	Alias=b0353;ID=b0353;Name=mhpT;Note=putative 3-hydroxyphenylpropionic transporter;transl_table=11
MA_Anc	.	gene	375996	376535	.	+	0	Alias=b0354;ID=b0354;Name=yaiL
MA_Anc	.	CDS	375996	376535	.	+	0	Alias=b0354;ID=b0354;Name=yaiL;Note=hypothetical protein;transl_table=11
MA_Anc	.	repeat_region	376559	376745	.	+	0	Name=REP32 (repetitive extragenic palindromic) element%3B contains 4 REP sequences;Note=REP32 (repetitive extragenic palindromic) element%3B contains 4 REP sequences
MA_Anc	.	gene	376759	377592	.	-	0	Alias=b0355;ID=b0355;Name=frmB
MA_Anc	.	CDS	376759	377592	.	-	0	Alias=b0355;ID=b0355;Name=frmB;Note=S-formylglutathione hydrolase;transl_table=11
MA_Anc	.	gene	377686	378795	.	-	0	Alias=b0356;ID=b0356;Name=frmA
MA_Anc	.	CDS	377686	378795	.	-	0	Alias=b0356;ID=b0356;Name=frmA;Note=alcohol dehydrogenase class III/glutathione-dependent formaldehyde dehydrogenase;transl_table=11
MA_Anc	.	gene	378830	379105	.	-	0	Alias=b0357;ID=b0357;Name=frmR
MA_Anc	.	CDS	378830	379105	.	-	0	Alias=b0357;ID=b0357;Name=frmR;Note=regulator protein that represses frmRAB operon;transl_table=11
MA_Anc	.	gene	379293	380066	.	-	0	Alias=b0358;ID=b0358;Name=yaiO
MA_Anc	.	CDS	379293	380066	.	-	0	Alias=b0358;ID=b0358;Name=yaiO;Note=outer membrane protein;transl_table=11
MA_Anc	.	gene	380068	380483	.	-	0	Alias=b4579;ID=b4579;Name=yaiX;Pseudo=true
MA_Anc	.	gene	381815	382096	.	-	0	Alias=b4579;ID=b4579;Name=yaiX;Pseudo=true
MA_Anc	.	CDS	380068	380483	.	-	0	Alias=b4579;ID=b4579;Name=yaiX;Note=pseudogene%2C interrupted by IS2A%2C acetyltransferase homolog%3B putative transferase%3B nonfunctional%3B interruped by IS2;Pseudo=true;transl_table=11
MA_Anc	.	CDS	381815	382096	.	-	0	Alias=b4579;ID=b4579;Name=yaiX;Note=pseudogene%2C interrupted by IS2A%2C acetyltransferase homolog%3B putative transferase%3B nonfunctional%3B interruped by IS2;Pseudo=true;transl_table=11
MA_Anc	.	mobile_element	380484	381814	.	+	0	Name=IS2;Note=repeat region
MA_Anc	.	gene	380575	380940	.	+	0	Alias=b0360;ID=b0360;Name=insC1
MA_Anc	.	CDS	380575	380940	.	+	0	Alias=b0360;ID=b0360;Name=insC1;Note=IS2 repressor TnpA;transl_table=11
MA_Anc	.	gene	380898	381803	.	+	0	Alias=b0361;ID=b0361;Name=insD1
MA_Anc	.	CDS	380898	381803	.	+	0	Alias=b0361;ID=b0361;Name=insD1;Note=IS2 transposase TnpB;transl_table=11
MA_Anc	.	gene	381963	383159	.	-	0	Alias=b0363;ID=b0363;Name=yaiP
MA_Anc	.	CDS	381963	383159	.	-	0	Alias=b0363;ID=b0363;Name=yaiP;Note=putative glucosyltransferase;transl_table=11
MA_Anc	.	gene	383283	383840	.	-	0	Alias=b0364;ID=b0364;Name=yaiS
MA_Anc	.	CDS	383283	383840	.	-	0	Alias=b0364;ID=b0364;Name=yaiS;Note=hypothetical protein;transl_table=11
MA_Anc	.	gene	384456	385418	.	+	0	Alias=b0365;ID=b0365;Name=tauA
MA_Anc	.	CDS	384456	385418	.	+	0	Alias=b0365;ID=b0365;Name=tauA;Note=taurine transporter subunit;transl_table=11
MA_Anc	.	mat_peptide	384522	385415	.	+	0	Alias=b0365;ID=b0365;Name=tauA;Note=taurine transporter subunit
MA_Anc	.	gene	385431	386198	.	+	0	Alias=b0366;ID=b0366;Name=tauB
MA_Anc	.	CDS	385431	386198	.	+	0	Alias=b0366;ID=b0366;Name=tauB;Note=taurine transporter subunit;transl_table=11
MA_Anc	.	gene	386195	387022	.	+	0	Alias=b0367;ID=b0367;Name=tauC
MA_Anc	.	CDS	386195	387022	.	+	0	Alias=b0367;ID=b0367;Name=tauC;Note=taurine transporter subunit;transl_table=11
MA_Anc	.	gene	387019	387870	.	+	0	Alias=b0368;ID=b0368;Name=tauD
MA_Anc	.	CDS	387019	387870	.	+	0	Alias=b0368;ID=b0368;Name=tauD;Note=taurine dioxygenase%2C 2-oxoglutarate-dependent;transl_table=11
MA_Anc	.	mat_peptide	387022	387867	.	+	0	Alias=b0368;ID=b0368;Name=tauD;Note=taurine dioxygenase%2C 2-oxoglutarate-dependent
MA_Anc	.	gene	387977	388951	.	-	0	Alias=b0369;ID=b0369;Name=hemB
MA_Anc	.	CDS	387977	388951	.	-	0	Alias=b0369;ID=b0369;Name=hemB;Note=5-aminolevulinate dehydratase (porphobilinogen synthase);transl_table=11
MA_Anc	.	mat_peptide	387980	388948	.	-	0	Alias=b0369;ID=b0369;Name=hemB;Note=5-aminolevulinate dehydratase (porphobilinogen synthase)
MA_Anc	.	gene	389475	390932	.	+	0	Alias=b4580;ID=b4580;Name=yaiT;Pseudo=true
MA_Anc	.	gene	392194	393642	.	+	0	Alias=b4580;ID=b4580;Name=yaiT;Pseudo=true
MA_Anc	.	CDS	389475	390932	.	+	0	Alias=b4580;ID=b4580;Name=yaiT;Note=putative protein%3Bputative structure%3B Not classified%3B putative flagellin structural protein%3B interrupted by IS3;Pseudo=true;transl_table=11
MA_Anc	.	CDS	392194	393642	.	+	0	Alias=b4580;ID=b4580;Name=yaiT;Note=putative protein%3Bputative structure%3B Not classified%3B putative flagellin structural protein%3B interrupted by IS3;Pseudo=true;transl_table=11
MA_Anc	.	mobile_element	390933	392190	.	-	0	Name=IS3;Note=repeat region
MA_Anc	.	gene	390963	391829	.	-	0	Alias=b0372;ID=b0372;Name=insF1
MA_Anc	.	CDS	390963	391829	.	-	0	Alias=b0372;ID=b0372;Name=insF1;Note=IS3 transposase B;transl_table=11
MA_Anc	.	gene	391826	392125	.	-	0	Alias=b0373;ID=b0373;Name=insE1
MA_Anc	.	CDS	391826	392125	.	-	0	Alias=b0373;ID=b0373;Name=insE1;Note=IS3 transposase A;transl_table=11
MA_Anc	.	gene	393730	394353	.	+	0	Alias=b0375;ID=b0375;Name=yaiV
MA_Anc	.	CDS	393730	394353	.	+	0	Alias=b0375;ID=b0375;Name=yaiV;Note=putative DNA-binding transcriptional regulator;transl_table=11
MA_Anc	.	gene	394354	395511	.	-	0	Alias=b0376;ID=b0376;Name=ampH
MA_Anc	.	CDS	394354	395511	.	-	0	Alias=b0376;ID=b0376;Name=ampH;Note=penicillin-binding protein;transl_table=11
MA_Anc	.	gene	395863	397083	.	+	0	Alias=b0377;ID=b0377;Name=sbmA
MA_Anc	.	CDS	395863	397083	.	+	0	Alias=b0377;ID=b0377;Name=sbmA;Note=microcin B17 transporter;transl_table=11
MA_Anc	.	gene	397096	398190	.	+	0	Alias=b0378;ID=b0378;Name=yaiW
MA_Anc	.	CDS	397096	398190	.	+	0	Alias=b0378;ID=b0378;Name=yaiW;Note=putative lipoprotein required for swarming phenotype;transl_table=11
MA_Anc	.	repeat_region	398204	398238	.	+	0	Name=REP33 (repetitive extragenic palindromic) element%3B contains 1 REP sequences;Note=REP33 (repetitive extragenic palindromic) element%3B contains 1 REP sequences
MA_Anc	.	gene	398249	398557	.	-	0	Alias=b0379;ID=b0379;Name=yaiY
MA_Anc	.	CDS	398249	398557	.	-	0	Alias=b0379;ID=b0379;Name=yaiY;Note=inner membrane protein%2C DUF2755 family;transl_table=11
MA_Anc	.	gene	398817	399029	.	+	0	Alias=b0380;ID=b0380;Name=yaiZ
MA_Anc	.	CDS	398817	399029	.	+	0	Alias=b0380;ID=b0380;Name=yaiZ;Note=putative inner membrane protein%2C DUF2754 family;transl_table=11
MA_Anc	.	gene	399053	400147	.	-	0	Alias=b0381;ID=b0381;Name=ddlA
MA_Anc	.	CDS	399053	400147	.	-	0	Alias=b0381;ID=b0381;Name=ddlA;Note=D-alanine-D-alanine ligase A;transl_table=11
MA_Anc	.	gene	400610	400870	.	+	0	Alias=b0382;ID=b0382;Name=iraP
MA_Anc	.	CDS	400610	400870	.	+	0	Alias=b0382;ID=b0382;Name=iraP;Note=anti-RssB factor%2C RpoS stabilzer during Pi starvation%3B anti-adapter protein;transl_table=11
MA_Anc	.	gene	400971	402386	.	+	0	Alias=b0383;ID=b0383;Name=phoA
MA_Anc	.	CDS	400971	402386	.	+	0	Alias=b0383;ID=b0383;Name=phoA;Note=bacterial alkaline phosphatase;transl_table=11
MA_Anc	.	mat_peptide	401034	402383	.	+	0	Alias=b0383;ID=b0383;Name=phoA;Note=bacterial alkaline phosphatase
MA_Anc	.	gene	402505	402825	.	+	0	Alias=b0384;ID=b0384;Name=psiF
MA_Anc	.	CDS	402505	402825	.	+	0	Alias=b0384;ID=b0384;Name=psiF;Note=conserved protein%2C PsiF family%2C pho regulon;transl_table=11
MA_Anc	.	gene	402927	404042	.	+	0	Alias=b0385;ID=b0385;Name=yaiC
MA_Anc	.	CDS	402927	404042	.	+	0	Alias=b0385;ID=b0385;Name=yaiC;Note=diguanylate cyclase%2C cellulose regualtor;transl_table=11
MA_Anc	.	gene	404059	404868	.	-	0	Alias=b0386;ID=b0386;Name=proC
MA_Anc	.	CDS	404059	404868	.	-	0	Alias=b0386;ID=b0386;Name=proC;Note=pyrroline-5-carboxylate reductase%2C NAD(P)-binding;transl_table=11
MA_Anc	.	gene	404988	405446	.	+	0	Alias=b0387;ID=b0387;Name=yaiI
MA_Anc	.	CDS	404988	405446	.	+	0	Alias=b0387;ID=b0387;Name=yaiI;Note=conserved protein%2C UPF0178 family%2C downregulated by beryllium;transl_table=11
MA_Anc	.	gene	405629	406153	.	+	0	Alias=b0388;ID=b0388;Name=aroL
MA_Anc	.	CDS	405629	406153	.	+	0	Alias=b0388;ID=b0388;Name=aroL;Note=shikimate kinase II;transl_table=11
MA_Anc	.	mat_peptide	405632	406150	.	+	0	Alias=b0388;ID=b0388;Name=aroL;Note=shikimate kinase II
MA_Anc	.	gene	406203	406394	.	+	0	Alias=b0389;ID=b0389;Name=yaiA
MA_Anc	.	CDS	406203	406394	.	+	0	Alias=b0389;ID=b0389;Name=yaiA;Note=OxyR-regulated conserved protein;transl_table=11
MA_Anc	.	gene	406652	407329	.	+	0	Alias=b0390;ID=b0390;Name=aroM
MA_Anc	.	CDS	406652	407329	.	+	0	Alias=b0390;ID=b0390;Name=aroM;Note=conserved protein%2C AroM family;transl_table=11
MA_Anc	.	gene	407401	407685	.	+	0	Alias=b0391;ID=b0391;Name=yaiE
MA_Anc	.	CDS	407401	407685	.	+	0	Alias=b0391;ID=b0391;Name=yaiE;Note=conserved protein%2C UPF0345 family;transl_table=11
MA_Anc	.	gene	407833	408174	.	+	0	Alias=b0392;ID=b0392;Name=ykiA;Pseudo=true
MA_Anc	.	CDS	407833	408174	.	+	0	Alias=b0392;ID=b0392;Name=ykiA;Note=pseudogene;Pseudo=true;transl_table=11
MA_Anc	.	repeat_region	408276	408312	.	+	0	Name=REP34 (repetitive extragenic palindromic) element%3B contains 1 REP sequences;Note=REP34 (repetitive extragenic palindromic) element%3B contains 1 REP sequences
MA_Anc	.	gene	408332	409243	.	-	0	Alias=b0393;ID=b0393;Name=rdgC
MA_Anc	.	CDS	408332	409243	.	-	0	Alias=b0393;ID=b0393;Name=rdgC;Note=nucleoid-associated ssDNA and dsDNA binding protein%3B competitive inhibitor of RecA function;transl_table=11
MA_Anc	.	gene	409368	410276	.	+	0	Alias=b0394;ID=b0394;Name=mak
MA_Anc	.	CDS	409368	410276	.	+	0	Alias=b0394;ID=b0394;Name=mak;Note=manno(fructo)kinase;transl_table=11
MA_Anc	.	repeat_region	410302	410492	.	+	0	Name=REP35 (repetitive extragenic palindromic) element%3B contains 4 REP sequences;Note=REP35 (repetitive extragenic palindromic) element%3B contains 4 REP sequences
MA_Anc	.	gene	410521	411705	.	-	0	Alias=b0396;ID=b0396;Name=araJ
MA_Anc	.	CDS	410521	411705	.	-	0	Alias=b0396;ID=b0396;Name=araJ;Note=arabinose-inducible predicted transporter%2C MFS family;transl_table=11
MA_Anc	.	gene	411831	414977	.	-	0	Alias=b0397;ID=b0397;Name=sbcC
MA_Anc	.	CDS	411831	414977	.	-	0	Alias=b0397;ID=b0397;Name=sbcC;Note=exonuclease%2C dsDNA%2C ATP-dependent;transl_table=11
MA_Anc	.	gene	414974	416176	.	-	0	Alias=b0398;ID=b0398;Name=sbcD
MA_Anc	.	CDS	414974	416176	.	-	0	Alias=b0398;ID=b0398;Name=sbcD;Note=exonuclease%2C dsDNA%2C ATP-dependent;transl_table=11
MA_Anc	.	gene	416366	417055	.	+	0	Alias=b0399;ID=b0399;Name=phoB
MA_Anc	.	CDS	416366	417055	.	+	0	Alias=b0399;ID=b0399;Name=phoB;Note=DNA-binding response regulator in two-component regulatory system with PhoR (or CreC);transl_table=11
MA_Anc	.	gene	417113	418408	.	+	0	Alias=b0400;ID=b0400;Name=phoR
MA_Anc	.	CDS	417113	418408	.	+	0	Alias=b0400;ID=b0400;Name=phoR;Note=sensory histidine kinase in two-component regulatory system with PhoB;transl_table=11
MA_Anc	.	gene	418815	420134	.	+	0	Alias=b0401;ID=b0401;Name=brnQ
MA_Anc	.	CDS	418815	420134	.	+	0	Alias=b0401;ID=b0401;Name=brnQ;Note=branched-chain amino acid transport system 2 carrier protein%3B LIV-II transport system for Ile%2C Leu%2C and Val;transl_table=11
MA_Anc	.	gene	420210	421583	.	+	0	Alias=b0402;ID=b0402;Name=proY
MA_Anc	.	CDS	420210	421583	.	+	0	Alias=b0402;ID=b0402;Name=proY;Note=proline-specific permease;transl_table=11
MA_Anc	.	repeat_region	421596	421628	.	+	0	Name=REP36 (repetitive extragenic palindromic) element%3B contains 1 REP sequences;Note=REP36 (repetitive extragenic palindromic) element%3B contains 1 REP sequences
MA_Anc	.	gene	421742	423556	.	+	0	Alias=b0403;ID=b0403;Name=malZ
MA_Anc	.	CDS	421742	423556	.	+	0	Alias=b0403;ID=b0403;Name=malZ;Note=maltodextrin glucosidase;transl_table=11
MA_Anc	.	gene	423561	424142	.	-	0	Alias=b0404;ID=b0404;Name=acpH
MA_Anc	.	CDS	423561	424142	.	-	0	Alias=b0404;ID=b0404;Name=acpH;Note=hypothetical protein;transl_table=11
MA_Anc	.	gene	424235	425305	.	+	0	Alias=b0405;ID=b0405;Name=queA
MA_Anc	.	CDS	424235	425305	.	+	0	Alias=b0405;ID=b0405;Name=queA;Note=S-adenosylmethionine:tRNA ribosyltransferase-isomerase;transl_table=11
MA_Anc	.	gene	425361	426488	.	+	0	Alias=b0406;ID=b0406;Name=tgt
MA_Anc	.	CDS	425361	426488	.	+	0	Alias=b0406;ID=b0406;Name=tgt;Note=tRNA-guanine transglycosylase;transl_table=11
MA_Anc	.	gene	426511	426843	.	+	0	Alias=b0407;ID=b0407;Name=yajC
MA_Anc	.	CDS	426511	426843	.	+	0	Alias=b0407;ID=b0407;Name=yajC;Note=SecYEG protein translocase auxillary subunit;transl_table=11
MA_Anc	.	gene	426871	428718	.	+	0	Alias=b0408;ID=b0408;Name=secD
MA_Anc	.	CDS	426871	428718	.	+	0	Alias=b0408;ID=b0408;Name=secD;Note=SecYEG protein translocase auxillary subunit;transl_table=11
MA_Anc	.	gene	428729	429700	.	+	0	Alias=b0409;ID=b0409;Name=secF
MA_Anc	.	CDS	428729	429700	.	+	0	Alias=b0409;ID=b0409;Name=secF;Note=SecYEG protein translocase auxillary subunit;transl_table=11
MA_Anc	.	gene	429829	430176	.	+	0	Alias=b0410;ID=b0410;Name=yajD
MA_Anc	.	CDS	429829	430176	.	+	0	Alias=b0410;ID=b0410;Name=yajD;Note=conserved protein%2C HNH family;transl_table=11
MA_Anc	.	repeat_region	430192	430289	.	+	0	Name=REP37 (repetitive extragenic palindromic) element%3B contains 2 REP sequences;Note=REP37 (repetitive extragenic palindromic) element%3B contains 2 REP sequences
MA_Anc	.	gene	430353	431237	.	-	0	Alias=b0411;ID=b0411;Name=tsx
MA_Anc	.	CDS	430353	431237	.	-	0	Alias=b0411;ID=b0411;Name=tsx;Note=nucleoside channel%2C receptor of phage T6 and colicin K;transl_table=11
MA_Anc	.	gene	431536	432075	.	-	0	Alias=b0412;ID=b0412;Name=yajI
MA_Anc	.	CDS	431536	432075	.	-	0	Alias=b0412;ID=b0412;Name=yajI;Note=putative lipoprotein;transl_table=11
MA_Anc	.	gene	432226	432675	.	+	0	Alias=b0413;ID=b0413;Name=nrdR
MA_Anc	.	CDS	432226	432675	.	+	0	Alias=b0413;ID=b0413;Name=nrdR;Note=hypothetical protein;transl_table=11
MA_Anc	.	gene	432679	433782	.	+	0	Alias=b0414;ID=b0414;Name=ribD
MA_Anc	.	CDS	432679	433782	.	+	0	Alias=b0414;ID=b0414;Name=ribD;Note=fused diaminohydroxyphosphoribosylaminopyrimidine deaminase and 5-amino-6-(5-phosphoribosylamino) uracil reductase;transl_table=11
MA_Anc	.	gene	433871	434341	.	+	0	Alias=b0415;ID=b0415;Name=ribE
MA_Anc	.	CDS	433871	434341	.	+	0	Alias=b0415;ID=b0415;Name=ribE;Note=riboflavin synthase beta chain;transl_table=11
MA_Anc	.	gene	434361	434780	.	+	0	Alias=b0416;ID=b0416;Name=nusB
MA_Anc	.	CDS	434361	434780	.	+	0	Alias=b0416;ID=b0416;Name=nusB;Note=transcription antitermination protein;transl_table=11
MA_Anc	.	gene	434858	435835	.	+	0	Alias=b0417;ID=b0417;Name=thiL
MA_Anc	.	CDS	434858	435835	.	+	0	Alias=b0417;ID=b0417;Name=thiL;Note=thiamin-monophosphate kinase;transl_table=11
MA_Anc	.	gene	435813	436331	.	+	0	Alias=b0418;ID=b0418;Name=pgpA
MA_Anc	.	CDS	435813	436331	.	+	0	Alias=b0418;ID=b0418;Name=pgpA;Note=phosphatidylglycerophosphatase A;transl_table=11
MA_Anc	.	repeat_region	436344	436380	.	+	0	Name=REP38 (repetitive extragenic palindromic) element%3B contains 1 REP sequences;Note=REP38 (repetitive extragenic palindromic) element%3B contains 1 REP sequences
MA_Anc	.	gene	436385	437359	.	-	0	Alias=b0419;ID=b0419;Name=yajO
MA_Anc	.	CDS	436385	437359	.	-	0	Alias=b0419;ID=b0419;Name=yajO;Note=2-carboxybenzaldehyde reductase;transl_table=11
MA_Anc	.	gene	437539	439401	.	-	0	Alias=b0420;ID=b0420;Name=dxs
MA_Anc	.	CDS	437539	439401	.	-	0	Alias=b0420;ID=b0420;Name=dxs;Note=1-deoxyxylulose-5-phosphate synthase%2C thiamine-requiring%2C FAD-requiring;transl_table=11
MA_Anc	.	mat_peptide	437542	439398	.	-	0	Alias=b0420;ID=b0420;Name=dxs;Note=1-deoxyxylulose-5-phosphate synthase%2C thiamine-requiring%2C FAD-requiring
MA_Anc	.	gene	439426	440325	.	-	0	Alias=b0421;ID=b0421;Name=ispA
MA_Anc	.	CDS	439426	440325	.	-	0	Alias=b0421;ID=b0421;Name=ispA;Note=geranyltranstransferase;transl_table=11
MA_Anc	.	gene	440325	440567	.	-	0	Alias=b0422;ID=b0422;Name=xseB
MA_Anc	.	CDS	440325	440567	.	-	0	Alias=b0422;ID=b0422;Name=xseB;Note=exonuclease VII small subunit;transl_table=11
MA_Anc	.	gene	440773	442221	.	+	0	Alias=b0423;ID=b0423;Name=thiI
MA_Anc	.	CDS	440773	442221	.	+	0	Alias=b0423;ID=b0423;Name=thiI;Note=tRNA s(4)U8 sulfurtransferase;transl_table=11
MA_Anc	.	repeat_region	442242	442273	.	+	0	Name=REP39 (repetitive extragenic palindromic) element%3B contains 1 REP sequences;Note=REP39 (repetitive extragenic palindromic) element%3B contains 1 REP sequences
MA_Anc	.	gene	442275	442865	.	-	0	Alias=b0424;ID=b0424;Name=yajL
MA_Anc	.	CDS	442275	442865	.	-	0	Alias=b0424;ID=b0424;Name=yajL;Note=oxidative-stress-resistance chaperone;transl_table=11
MA_Anc	.	gene	442828	443739	.	-	0	Alias=b0425;ID=b0425;Name=panE
MA_Anc	.	CDS	442828	443739	.	-	0	Alias=b0425;ID=b0425;Name=panE;Note=2-dehydropantoate reductase%2C NADPH-specific;transl_table=11
MA_Anc	.	gene	443907	444398	.	+	0	Alias=b0426;ID=b0426;Name=yajQ
MA_Anc	.	CDS	443907	444398	.	+	0	Alias=b0426;ID=b0426;Name=yajQ;Note=phage Phi6 host factor%2C ATP/GTP binding protein;transl_table=11
MA_Anc	.	mat_peptide	443910	444395	.	+	0	Alias=b0426;ID=b0426;Name=yajQ;Note=phage Phi6 host factor%2C ATP/GTP binding protein
MA_Anc	.	repeat_region	444424	444510	.	+	0	Name=REP40 (repetitive extragenic palindromic) element%3B contains 2 REP sequences;Note=REP40 (repetitive extragenic palindromic) element%3B contains 2 REP sequences
MA_Anc	.	gene	444526	445890	.	-	0	Alias=b0427;ID=b0427;Name=yajR
MA_Anc	.	CDS	444526	445890	.	-	0	Alias=b0427;ID=b0427;Name=yajR;Note=putative transporter;transl_table=11
MA_Anc	.	gene	446039	446929	.	-	0	Alias=b0428;ID=b0428;Name=cyoE
MA_Anc	.	CDS	446039	446929	.	-	0	Alias=b0428;ID=b0428;Name=cyoE;Note=protoheme IX farnesyltransferase;transl_table=11
MA_Anc	.	gene	446941	447270	.	-	0	Alias=b0429;ID=b0429;Name=cyoD
MA_Anc	.	CDS	446941	447270	.	-	0	Alias=b0429;ID=b0429;Name=cyoD;Note=cytochrome o ubiquinol oxidase subunit IV;transl_table=11
MA_Anc	.	gene	447270	447884	.	-	0	Alias=b0430;ID=b0430;Name=cyoC
MA_Anc	.	CDS	447270	447884	.	-	0	Alias=b0430;ID=b0430;Name=cyoC;Note=cytochrome o ubiquinol oxidase subunit III;transl_table=11
MA_Anc	.	gene	447874	449865	.	-	0	Alias=b0431;ID=b0431;Name=cyoB
MA_Anc	.	CDS	447874	449865	.	-	0	Alias=b0431;ID=b0431;Name=cyoB;Note=cytochrome o ubiquinol oxidase subunit I;transl_table=11
MA_Anc	.	gene	449887	450834	.	-	0	Alias=b0432;ID=b0432;Name=cyoA
MA_Anc	.	CDS	449887	450834	.	-	0	Alias=b0432;ID=b0432;Name=cyoA;Note=cytochrome o ubiquinol oxidase subunit II;transl_table=11
MA_Anc	.	gene	451294	452769	.	-	0	Alias=b0433;ID=b0433;Name=ampG
MA_Anc	.	CDS	451294	452769	.	-	0	Alias=b0433;ID=b0433;Name=ampG;Note=muropeptide transporter;transl_table=11
MA_Anc	.	gene	452813	453391	.	-	0	Alias=b0434;ID=b0434;Name=yajG
MA_Anc	.	CDS	452813	453391	.	-	0	Alias=b0434;ID=b0434;Name=yajG;Note=putative lipoprotein;transl_table=11
MA_Anc	.	gene	453696	454013	.	+	0	Alias=b0435;ID=b0435;Name=bolA
MA_Anc	.	CDS	453696	454013	.	+	0	Alias=b0435;ID=b0435;Name=bolA;Note=stationary-phase morphogene%2C transcriptional repressor for mreB%3B also regulator for dacA%2C dacC%2C and ampC;transl_table=11
MA_Anc	.	gene	454357	455655	.	+	0	Alias=b0436;ID=b0436;Name=tig
MA_Anc	.	CDS	454357	455655	.	+	0	Alias=b0436;ID=b0436;Name=tig;Note=peptidyl-prolyl cis/trans isomerase (trigger factor);transl_table=11
MA_Anc	.	gene	455901	456524	.	+	0	Alias=b0437;ID=b0437;Name=clpP
MA_Anc	.	CDS	455901	456524	.	+	0	Alias=b0437;ID=b0437;Name=clpP;Note=proteolytic subunit of ClpA-ClpP and ClpX-ClpP ATP-dependent serine proteases;transl_table=11
MA_Anc	.	mat_peptide	455943	456521	.	+	0	Alias=b0437;ID=b0437;Name=clpP;Note=proteolytic subunit of ClpA-ClpP and ClpX-ClpP ATP-dependent serine proteases
MA_Anc	.	gene	456650	457924	.	+	0	Alias=b0438;ID=b0438;Name=clpX
MA_Anc	.	CDS	456650	457924	.	+	0	Alias=b0438;ID=b0438;Name=clpX;Note=ATPase and specificity subunit of ClpX-ClpP ATP-dependent serine protease;transl_table=11
MA_Anc	.	mat_peptide	456653	457921	.	+	0	Alias=b0438;ID=b0438;Name=clpX;Note=ATPase and specificity subunit of ClpX-ClpP ATP-dependent serine protease
MA_Anc	.	gene	458112	460466	.	+	0	Alias=b0439;ID=b0439;Name=lon
MA_Anc	.	CDS	458112	460466	.	+	0	Alias=b0439;ID=b0439;Name=lon;Note=DNA-binding ATP-dependent protease La;transl_table=11
MA_Anc	.	STS	458332	459432	.	+	0	Alias=b0439;ID=b0439;Name=lon
MA_Anc	.	gene	460675	460947	.	+	0	Alias=b0440;ID=b0440;Name=hupB
MA_Anc	.	CDS	460675	460947	.	+	0	Alias=b0440;ID=b0440;Name=hupB;Note=HU%2C DNA-binding transcriptional regulator%2C beta subunit;transl_table=11
MA_Anc	.	gene	461139	463010	.	+	0	Alias=b0441;ID=b0441;Name=ppiD
MA_Anc	.	CDS	461139	463010	.	+	0	Alias=b0441;ID=b0441;Name=ppiD;Note=periplasmic folding chaperone%2C has an inactive PPIase domain;transl_table=11
MA_Anc	.	gene	463161	463532	.	+	0	Alias=b0442;ID=b0442;Name=ybaV
MA_Anc	.	CDS	463161	463532	.	+	0	Alias=b0442;ID=b0442;Name=ybaV;Note=conserved protein%2C ComEA homolog;transl_table=11
MA_Anc	.	gene	463626	464024	.	+	0	Alias=b0443;ID=b0443;Name=fadM
MA_Anc	.	CDS	463626	464024	.	+	0	Alias=b0443;ID=b0443;Name=fadM;Note=long-chain acyl-CoA thioesterase III;transl_table=11
MA_Anc	.	repeat_region	464037	464061	.	+	0	Name=REP41 (repetitive extragenic palindromic) element%3B contains 1 REP sequences;Note=REP41 (repetitive extragenic palindromic) element%3B contains 1 REP sequences
MA_Anc	.	gene	464076	464771	.	-	0	Alias=b0444;ID=b0444;Name=queC
MA_Anc	.	CDS	464076	464771	.	-	0	Alias=b0444;ID=b0444;Name=queC;Note=7-cyano-7-deazaguanine (preQ0) synthase%3B queuosine biosynthesis;transl_table=11
MA_Anc	.	gene	464836	466536	.	-	0	Alias=b0445;ID=b0445;Name=ybaE
MA_Anc	.	CDS	464836	466536	.	-	0	Alias=b0445;ID=b0445;Name=ybaE;Note=putative transporter subunit: periplasmic-binding component of ABC superfamily;transl_table=11
MA_Anc	.	gene	466636	467454	.	+	0	Alias=b0446;ID=b0446;Name=cof
MA_Anc	.	CDS	466636	467454	.	+	0	Alias=b0446;ID=b0446;Name=cof;Note=thiamin pyrimidine pyrophosphate hydrolase%3B HMP-PP phosphatase;transl_table=11
MA_Anc	.	gene	467607	468065	.	+	0	Alias=b0447;ID=b0447;Name=ybaO
MA_Anc	.	CDS	467607	468065	.	+	0	Alias=b0447;ID=b0447;Name=ybaO;Note=putative DNA-binding transcriptional regulator;transl_table=11
MA_Anc	.	gene	468095	469867	.	+	0	Alias=b0448;ID=b0448;Name=mdlA
MA_Anc	.	CDS	468095	469867	.	+	0	Alias=b0448;ID=b0448;Name=mdlA;Note=fused predicted multidrug transporter subunits of ABC superfamily: ATP-binding components;transl_table=11
MA_Anc	.	gene	469860	471641	.	+	0	Alias=b0449;ID=b0449;Name=mdlB
MA_Anc	.	CDS	469860	471641	.	+	0	Alias=b0449;ID=b0449;Name=mdlB;Note=fused predicted multidrug transporter subunits of ABC superfamily: ATP-binding components;transl_table=11
MA_Anc	.	gene	471822	472160	.	+	0	Alias=b0450;ID=b0450;Name=glnK
MA_Anc	.	CDS	471822	472160	.	+	0	Alias=b0450;ID=b0450;Name=glnK;Note=nitrogen assimilation regulatory protein for GlnL%2C GlnE%2C and AmtB;transl_table=11
MA_Anc	.	gene	472190	473476	.	+	0	Alias=b0451;ID=b0451;Name=amtB
MA_Anc	.	CDS	472190	473476	.	+	0	Alias=b0451;ID=b0451;Name=amtB;Note=ammonium transporter;transl_table=11
MA_Anc	.	mat_peptide	472256	473473	.	+	0	Alias=b0451;ID=b0451;Name=amtB;Note=ammonium transporter
MA_Anc	.	repeat_region	473495	473517	.	+	0	Name=REP42 (repetitive extragenic palindromic) element%3B contains 1 REP sequences;Note=REP42 (repetitive extragenic palindromic) element%3B contains 1 REP sequences
MA_Anc	.	gene	473525	474385	.	-	0	Alias=b0452;ID=b0452;Name=tesB
MA_Anc	.	CDS	473525	474385	.	-	0	Alias=b0452;ID=b0452;Name=tesB;Note=acyl-CoA thioesterase II;transl_table=11
MA_Anc	.	mat_peptide	473528	474382	.	-	0	Alias=b0452;ID=b0452;Name=tesB;Note=acyl-CoA thioesterase II
MA_Anc	.	gene	474603	475175	.	+	0	Alias=b0453;ID=b0453;Name=ybaY
MA_Anc	.	CDS	474603	475175	.	+	0	Alias=b0453;ID=b0453;Name=ybaY;Note=outer membrane lipoprotein;transl_table=11
MA_Anc	.	gene	475206	475595	.	-	0	Alias=b0454;ID=b0454;Name=ybaZ
MA_Anc	.	CDS	475206	475595	.	-	0	Alias=b0454;ID=b0454;Name=ybaZ;Note=excision repair protein%2C alkyltransferase-like protein ATL;transl_table=11
MA_Anc	.	gene	475672	475785	.	+	0	Alias=b0455;ID=b0455;Name=ffs
MA_Anc	.	ncRNA	475672	475785	.	+	0	Alias=b0455;ID=b0455;Name=ffs;Note=4.5S sRNA component of Signal Recognition Particle (SRP)
MA_Anc	.	gene	475896	476249	.	+	0	Alias=b0456;ID=b0456;Name=ybaA
MA_Anc	.	CDS	475896	476249	.	+	0	Alias=b0456;ID=b0456;Name=ybaA;Note=conserved protein%2C DUF1428 family;transl_table=11
MA_Anc	.	gene	476291	477841	.	-	0	Alias=b0457;ID=b0457;Name=ylaB
MA_Anc	.	CDS	476291	477841	.	-	0	Alias=b0457;ID=b0457;Name=ylaB;Note=putative membrane-anchored cyclic-di-GMP phosphodiesterase;transl_table=11
MA_Anc	.	gene	478005	478475	.	-	0	Alias=b0458;ID=b0458;Name=ylaC
MA_Anc	.	CDS	478005	478475	.	-	0	Alias=b0458;ID=b0458;Name=ylaC;Note=inner membrane protein%2C DUF1449 family;transl_table=11
MA_Anc	.	gene	478591	479142	.	-	0	Alias=b0459;ID=b0459;Name=maa
MA_Anc	.	CDS	478591	479142	.	-	0	Alias=b0459;ID=b0459;Name=maa;Note=maltose O-acetyltransferase;transl_table=11
MA_Anc	.	mat_peptide	478594	479139	.	-	0	Alias=b0459;ID=b0459;Name=maa;Note=maltose O-acetyltransferase
MA_Anc	.	gene	479314	479532	.	-	0	Alias=b0460;ID=b0460;Name=hha
MA_Anc	.	CDS	479314	479532	.	-	0	Alias=b0460;ID=b0460;Name=hha;Note=modulator of gene expression%2C with H-NS;transl_table=11
MA_Anc	.	gene	479558	479932	.	-	0	Alias=b0461;ID=b0461;Name=tomB
MA_Anc	.	CDS	479558	479932	.	-	0	Alias=b0461;ID=b0461;Name=tomB;Note=Hha toxicity attenuator%3B conjugation-related protein;transl_table=11
MA_Anc	.	gene	480478	483627	.	-	0	Alias=b0462;ID=b0462;Name=acrB
MA_Anc	.	CDS	480478	483627	.	-	0	Alias=b0462;ID=b0462;Name=acrB;Note=multidrug efflux system protein;transl_table=11
MA_Anc	.	gene	483650	484843	.	-	0	Alias=b0463;ID=b0463;Name=acrA
MA_Anc	.	CDS	483650	484843	.	-	0	Alias=b0463;ID=b0463;Name=acrA;Note=multidrug efflux system;transl_table=11
MA_Anc	.	gene	484985	485632	.	+	0	Alias=b0464;ID=b0464;Name=acrR
MA_Anc	.	CDS	484985	485632	.	+	0	Alias=b0464;ID=b0464;Name=acrR;Note=DNA-binding transcriptional repressor;transl_table=11
MA_Anc	.	gene	485760	489122	.	+	0	Alias=b0465;ID=b0465;Name=mscK
MA_Anc	.	CDS	485760	489122	.	+	0	Alias=b0465;ID=b0465;Name=mscK;Note=mechanosensitive channel protein%2C intermediate conductance%2C K+ regulated;transl_table=11
MA_Anc	.	repeat_region	489183	489280	.	+	0	Name=RIP43 (repetitive extragenic palindromic) element%3B contains 2 REP sequences and 1 IHF site;Note=RIP43 (repetitive extragenic palindromic) element%3B contains 2 REP sequences and 1 IHF site
MA_Anc	.	gene	489334	489495	.	-	0	Alias=b0466;ID=b0466;Name=ybaM
MA_Anc	.	CDS	489334	489495	.	-	0	Alias=b0466;ID=b0466;Name=ybaM;Note=hypothetical protein;transl_table=11
MA_Anc	.	gene	489509	490036	.	-	0	Alias=b0467;ID=b0467;Name=priC
MA_Anc	.	CDS	489509	490036	.	-	0	Alias=b0467;ID=b0467;Name=priC;Note=primosomal replication protein N'';transl_table=11
MA_Anc	.	mat_peptide	489512	490033	.	-	0	Alias=b0467;ID=b0467;Name=priC;Note=primosomal replication protein N''
MA_Anc	.	gene	490106	490483	.	+	0	Alias=b0468;ID=b0468;Name=ybaN
MA_Anc	.	CDS	490106	490483	.	+	0	Alias=b0468;ID=b0468;Name=ybaN;Note=inner membrane protein%2C DUF454 family;transl_table=11
MA_Anc	.	gene	490636	491187	.	+	0	Alias=b0469;ID=b0469;Name=apt
MA_Anc	.	CDS	490636	491187	.	+	0	Alias=b0469;ID=b0469;Name=apt;Note=adenine phosphoribosyltransferase;transl_table=11
MA_Anc	.	gene	491316	493247	.	+	0	Alias=b0470;ID=b0470;Name=dnaX
MA_Anc	.	CDS	491316	493247	.	+	0	Alias=b0470;ID=b0470;Name=dnaX;Note=DNA polymerase III/DNA elongation factor III%2C tau and gamma subunits;transl_table=11
MA_Anc	.	mat_peptide	491319	493244	.	+	0	Alias=b0470;ID=b0470;Name=dnaX;Note=DNA polymerase III/DNA elongation factor III%2C tau and gamma subunits
MA_Anc	.	gene	493300	493629	.	+	0	Alias=b0471;ID=b0471;Name=ybaB
MA_Anc	.	CDS	493300	493629	.	+	0	Alias=b0471;ID=b0471;Name=ybaB;Note=hypothetical protein;transl_table=11
MA_Anc	.	gene	493629	494234	.	+	0	Alias=b0472;ID=b0472;Name=recR
MA_Anc	.	CDS	493629	494234	.	+	0	Alias=b0472;ID=b0472;Name=recR;Note=gap repair protein;transl_table=11
MA_Anc	.	gene	494344	496218	.	+	0	Alias=b0473;ID=b0473;Name=htpG
MA_Anc	.	CDS	494344	496218	.	+	0	Alias=b0473;ID=b0473;Name=htpG;Note=protein refolding molecular co-chaperone Hsp90%2C Hsp70-dependent%3B heat-shock protein%3B ATPase;transl_table=11
MA_Anc	.	repeat_region	496225	496250	.	+	0	Name=REP44 (repetitive extragenic palindromic) element%3B contains 1 REP sequences;Note=REP44 (repetitive extragenic palindromic) element%3B contains 1 REP sequences
MA_Anc	.	gene	496399	497043	.	+	0	Alias=b0474;ID=b0474;Name=adk
MA_Anc	.	CDS	496399	497043	.	+	0	Alias=b0474;ID=b0474;Name=adk;Note=adenylate kinase;transl_table=11
MA_Anc	.	repeat_region	497140	497157	.	+	0	Name=REP45 (repetitive extragenic palindromic) element%3B contains 1 REP sequences;Note=REP45 (repetitive extragenic palindromic) element%3B contains 1 REP sequences
MA_Anc	.	gene	497279	498241	.	+	0	Alias=b0475;ID=b0475;Name=hemH
MA_Anc	.	CDS	497279	498241	.	+	0	Alias=b0475;ID=b0475;Name=hemH;Note=ferrochelatase;transl_table=11
MA_Anc	.	gene	498238	499197	.	-	0	Alias=b0476;ID=b0476;Name=aes
MA_Anc	.	CDS	498238	499197	.	-	0	Alias=b0476;ID=b0476;Name=aes;Note=acetyl esterase;transl_table=11
MA_Anc	.	gene	499349	500653	.	+	0	Alias=b0477;ID=b0477;Name=gsk
MA_Anc	.	CDS	499349	500653	.	+	0	Alias=b0477;ID=b0477;Name=gsk;Note=inosine/guanosine kinase;transl_table=11
MA_Anc	.	repeat_region	500668	500751	.	+	0	Name=REP46 (repetitive extragenic palindromic) element%3B contains 2 REP sequences;Note=REP46 (repetitive extragenic palindromic) element%3B contains 2 REP sequences
MA_Anc	.	gene	500786	502462	.	-	0	Alias=b0478;ID=b0478;Name=ybaL
MA_Anc	.	CDS	500786	502462	.	-	0	Alias=b0478;ID=b0478;Name=ybaL;Note=putative transporter with NAD(P)-binding Rossmann-fold domain;transl_table=11
MA_Anc	.	gene	502700	503920	.	-	0	Alias=b0479;ID=b0479;Name=fsr
MA_Anc	.	CDS	502700	503920	.	-	0	Alias=b0479;ID=b0479;Name=fsr;Note=putative fosmidomycin efflux system;transl_table=11
MA_Anc	.	gene	504138	505790	.	+	0	Alias=b0480;ID=b0480;Name=ushA
MA_Anc	.	CDS	504138	505790	.	+	0	Alias=b0480;ID=b0480;Name=ushA;Note=bifunctional UDP-sugar hydrolase/5'-nucleotidase;transl_table=11
MA_Anc	.	mat_peptide	504213	505787	.	+	0	Alias=b0480;ID=b0480;Name=ushA;Note=bifunctional UDP-sugar hydrolase/5'-nucleotidase
MA_Anc	.	repeat_region	505800	505819	.	+	0	Name=REP47 (repetitive extragenic palindromic) element%3B contains 1 REP sequences;Note=REP47 (repetitive extragenic palindromic) element%3B contains 1 REP sequences
MA_Anc	.	gene	505827	506306	.	-	0	Alias=b0481;ID=b0481;Name=ybaK
MA_Anc	.	CDS	505827	506306	.	-	0	Alias=b0481;ID=b0481;Name=ybaK;Note=hypothetical protein;transl_table=11
MA_Anc	.	gene	506428	506511	.	+	0	Alias=b4585;ID=b4585;Name=chiX
MA_Anc	.	ncRNA	506428	506511	.	+	0	Alias=b4585;ID=b4585;Name=chiX;Note=sRNA antisense regulator of OM chitoporin ChiP(YbfM)%2C Hfq-dependent
MA_Anc	.	gene	506510	507304	.	-	0	Alias=b0482;ID=b0482;Name=ybaP
MA_Anc	.	CDS	506510	507304	.	-	0	Alias=b0482;ID=b0482;Name=ybaP;Note=conserved protein%2C TraB family;transl_table=11
MA_Anc	.	gene	507442	507783	.	+	0	Alias=b0483;ID=b0483;Name=ybaQ
MA_Anc	.	CDS	507442	507783	.	+	0	Alias=b0483;ID=b0483;Name=ybaQ;Note=putative DNA-binding transcriptional regulator;transl_table=11
MA_Anc	.	repeat_region	507806	508041	.	+	0	Name=REP48 (repetitive extragenic palindromic) element%3B contains 5 REP sequences;Note=REP48 (repetitive extragenic palindromic) element%3B contains 5 REP sequences
MA_Anc	.	gene	508099	510603	.	-	0	Alias=b0484;ID=b0484;Name=copA
MA_Anc	.	CDS	508099	510603	.	-	0	Alias=b0484;ID=b0484;Name=copA;Note=copper transporter;transl_table=11
MA_Anc	.	mat_peptide	508102	510600	.	-	0	Alias=b0484;ID=b0484;Name=copA;Note=copper transporter
MA_Anc	.	gene	510865	511797	.	+	0	Alias=b0485;ID=b0485;Name=glsA
MA_Anc	.	CDS	510865	511797	.	+	0	Alias=b0485;ID=b0485;Name=glsA;Note=glutaminase 1;transl_table=11
MA_Anc	.	gene	511800	513092	.	+	0	Alias=b0486;ID=b0486;Name=ybaT
MA_Anc	.	CDS	511800	513092	.	+	0	Alias=b0486;ID=b0486;Name=ybaT;Note=putative amino acid transporter;transl_table=11
MA_Anc	.	gene	513217	513624	.	+	0	Alias=b0487;ID=b0487;Name=cueR
MA_Anc	.	CDS	513217	513624	.	+	0	Alias=b0487;ID=b0487;Name=cueR;Note=DNA-binding transcriptional activator of copper-responsive regulon genes;transl_table=11
MA_Anc	.	gene	513625	514083	.	-	0	Alias=b0488;ID=b0488;Name=ybbJ
MA_Anc	.	CDS	513625	514083	.	-	0	Alias=b0488;ID=b0488;Name=ybbJ;Note=inner membrane protein that stimulates the ftsH htpX mutant suppressor activity of QmcA;transl_table=11
MA_Anc	.	gene	514080	514997	.	-	0	Alias=b0489;ID=b0489;Name=qmcA
MA_Anc	.	CDS	514080	514997	.	-	0	Alias=b0489;ID=b0489;Name=qmcA;Note=multicopy suppressor of ftsH htpX double mutant%3B membrane-anchored predicted protease with C-terminal cytoplasmic PHB domain;transl_table=11
MA_Anc	.	gene	515143	515820	.	+	0	Alias=b0490;ID=b0490;Name=ybbL
MA_Anc	.	CDS	515143	515820	.	+	0	Alias=b0490;ID=b0490;Name=ybbL;Note=putative transporter subunit: ATP-binding component of ABC superfamily;transl_table=11
MA_Anc	.	gene	515807	516586	.	+	0	Alias=b0491;ID=b0491;Name=ybbM
MA_Anc	.	CDS	515807	516586	.	+	0	Alias=b0491;ID=b0491;Name=ybbM;Note=inner membrane protein%2C UPF0014 family;transl_table=11
MA_Anc	.	repeat_region	516593	516618	.	+	0	Name=REP49 (repetitive extragenic palindromic) element%3B contains 1 REP sequences;Note=REP49 (repetitive extragenic palindromic) element%3B contains 1 REP sequences
MA_Anc	.	gene	516649	517503	.	-	0	Alias=b0492;ID=b0492;Name=ybbN
MA_Anc	.	CDS	516649	517503	.	-	0	Alias=b0492;ID=b0492;Name=ybbN;Note=DnaK co-chaperone%2C thioredoxin-like protein;transl_table=11
MA_Anc	.	gene	517564	518373	.	-	0	Alias=b0493;ID=b0493;Name=ybbO
MA_Anc	.	CDS	517564	518373	.	-	0	Alias=b0493;ID=b0493;Name=ybbO;Note=putative oxidoreductase with NAD(P)-binding Rossmann-fold domain;transl_table=11
MA_Anc	.	gene	518363	518989	.	-	0	Alias=b0494;ID=b0494;Name=tesA
MA_Anc	.	CDS	518363	518989	.	-	0	Alias=b0494;ID=b0494;Name=tesA;Note=multifunctional acyl-CoA thioesterase I and protease I and lysophospholipase L1;transl_table=11
MA_Anc	.	mat_peptide	518366	518911	.	-	0	Alias=b0494;ID=b0494;Name=tesA;Note=multifunctional acyl-CoA thioesterase I and protease I and lysophospholipase L1
MA_Anc	.	STS	518450	518675	.	+	0
MA_Anc	.	gene	518957	519643	.	+	0	Alias=b0495;ID=b0495;Name=ybbA
MA_Anc	.	CDS	518957	519643	.	+	0	Alias=b0495;ID=b0495;Name=ybbA;Note=putative transporter subunit: ATP-binding component of ABC superfamily;transl_table=11
MA_Anc	.	gene	519640	522054	.	+	0	Alias=b0496;ID=b0496;Name=ybbP
MA_Anc	.	CDS	519640	522054	.	+	0	Alias=b0496;ID=b0496;Name=ybbP;Note=putative ABC transporter permease;transl_table=11
MA_Anc	.	gene	522485	526765	.	+	0	Alias=b0497;ID=b0497;Name=rhsD
MA_Anc	.	CDS	522485	526765	.	+	0	Alias=b0497;ID=b0497;Name=rhsD;Note=rhsD element protein;transl_table=11
MA_Anc	.	gene	526805	527173	.	+	0	Alias=b0498;ID=b0498;Name=ybbC
MA_Anc	.	CDS	526805	527173	.	+	0	Alias=b0498;ID=b0498;Name=ybbC;Note=hypothetical protein;transl_table=11
MA_Anc	.	gene	527176	527883	.	+	0	Alias=b0499;ID=b0499;Name=ylbH;Pseudo=true
MA_Anc	.	CDS	527176	527883	.	+	0	Alias=b0499;ID=b0499;Name=ylbH;Note=pseudogene%2C rhs-like;Pseudo=true;transl_table=11
MA_Anc	.	gene	527864	528354	.	+	0	Alias=b0501;ID=b0501;Name=ybbD;Pseudo=true
MA_Anc	.	CDS	527864	528354	.	+	0	Alias=b0501;ID=b0501;Name=ybbD;Note=pseudogene;Pseudo=true;transl_table=11
MA_Anc	.	gene	528724	528816	.	+	0	Alias=b4632;ID=b4632;Name=ylbI;Pseudo=true
MA_Anc	.	CDS	528724	528816	.	+	0	Alias=b4632;ID=b4632;Name=ylbI;Note=pseudogene%2C Rhs family;Pseudo=true;transl_table=11
MA_Anc	.	gene	528819	529240	.	-	0	Alias=b0502;ID=b0502;Name=ylbG;Pseudo=true
MA_Anc	.	CDS	528819	528884	.	-	0	Alias=b0502;ID=b0502;Name=ylbG;Note=pseudogene%2C DNA-binding transcriptional regulator homology;Pseudo=true;transl_table=11
MA_Anc	.	CDS	528884	529240	.	-	0	Alias=b0502;ID=b0502;Name=ylbG;Note=pseudogene%2C DNA-binding transcriptional regulator homology;Pseudo=true;transl_table=11
MA_Anc	.	gene	529356	530450	.	-	0	Alias=b0503;ID=b0503;Name=selU
MA_Anc	.	CDS	529356	530450	.	-	0	Alias=b0503;ID=b0503;Name=selU;Note=tRNA 2-selenouridine synthase%2C selenophosphate-dependent;transl_table=11
MA_Anc	.	gene	530519	531445	.	-	0	Alias=b0504;ID=b0504;Name=allS
MA_Anc	.	CDS	530519	531445	.	-	0	Alias=b0504;ID=b0504;Name=allS;Note=DNA-binding transcriptional activator of the allD operon;transl_table=11
MA_Anc	.	gene	531675	532157	.	+	0	Alias=b0505;ID=b0505;Name=allA
MA_Anc	.	CDS	531675	532157	.	+	0	Alias=b0505;ID=b0505;Name=allA;Note=ureidoglycolate hydrolase;transl_table=11
MA_Anc	.	gene	532235	533050	.	+	0	Alias=b0506;ID=b0506;Name=allR
MA_Anc	.	CDS	532235	533050	.	+	0	Alias=b0506;ID=b0506;Name=allR;Note=DNA-binding transcriptional repressor for all (allantoin) and gcl (glyoxylate) operons%3B glyoxylate-induced;transl_table=11
MA_Anc	.	gene	533140	534921	.	+	0	Alias=b0507;ID=b0507;Name=gcl
MA_Anc	.	CDS	533140	534921	.	+	0	Alias=b0507;ID=b0507;Name=gcl;Note=glyoxylate carboligase;transl_table=11
MA_Anc	.	mat_peptide	533143	534918	.	+	0	Alias=b0507;ID=b0507;Name=gcl;Note=glyoxylate carboligase
MA_Anc	.	gene	534934	535710	.	+	0	Alias=b0508;ID=b0508;Name=hyi
MA_Anc	.	CDS	534934	535710	.	+	0	Alias=b0508;ID=b0508;Name=hyi;Note=hydroxypyruvate isomerase;transl_table=11
MA_Anc	.	gene	535810	536688	.	+	0	Alias=b0509;ID=b0509;Name=glxR
MA_Anc	.	CDS	535810	536688	.	+	0	Alias=b0509;ID=b0509;Name=glxR;Note=tartronate semialdehyde reductase%2C NADH-dependent;transl_table=11
MA_Anc	.	gene	536857	538311	.	+	0	Alias=b0511;ID=b0511;Name=ybbW
MA_Anc	.	CDS	536857	538311	.	+	0	Alias=b0511;ID=b0511;Name=ybbW;Note=putative allantoin transporter;transl_table=11
MA_Anc	.	gene	538371	539732	.	+	0	Alias=b0512;ID=b0512;Name=allB
MA_Anc	.	CDS	538371	539732	.	+	0	Alias=b0512;ID=b0512;Name=allB;Note=allantoinase;transl_table=11
MA_Anc	.	gene	539789	541090	.	+	0	Alias=b0513;ID=b0513;Name=ybbY
MA_Anc	.	CDS	539789	541090	.	+	0	Alias=b0513;ID=b0513;Name=ybbY;Note=putative uracil/xanthine transporter;transl_table=11
MA_Anc	.	gene	541112	542257	.	+	0	Alias=b0514;ID=b0514;Name=glxK
MA_Anc	.	CDS	541112	542257	.	+	0	Alias=b0514;ID=b0514;Name=glxK;Note=glycerate kinase II;transl_table=11
MA_Anc	.	repeat_region	542311	542407	.	+	0	Name=RIP50 (repetitive extragenic palindromic) element%3B contains 2 REP sequences and 1 IHF site;Note=RIP50 (repetitive extragenic palindromic) element%3B contains 2 REP sequences and 1 IHF site
MA_Anc	.	gene	542485	543270	.	-	0	Alias=b0515;ID=b0515;Name=ylbA
MA_Anc	.	CDS	542485	543270	.	-	0	Alias=b0515;ID=b0515;Name=ylbA;Note=hypothetical protein;transl_table=11
MA_Anc	.	gene	543281	544516	.	-	0	Alias=b0516;ID=b0516;Name=allC
MA_Anc	.	CDS	543281	544516	.	-	0	Alias=b0516;ID=b0516;Name=allC;Note=allantoate amidohydrolase;transl_table=11
MA_Anc	.	gene	544538	545587	.	-	0	Alias=b0517;ID=b0517;Name=allD
MA_Anc	.	CDS	544538	545587	.	-	0	Alias=b0517;ID=b0517;Name=allD;Note=ureidoglycolate dehydrogenase;transl_table=11
MA_Anc	.	gene	545904	547571	.	+	0	Alias=b0518;ID=b0518;Name=fdrA
MA_Anc	.	CDS	545904	547571	.	+	0	Alias=b0518;ID=b0518;Name=fdrA;Note=multicopy suppressor of dominant negative ftsH mutations%3B predicted acyl-CoA synthetase with NAD(P)-binding Rossmann-fold domain;transl_table=11
MA_Anc	.	gene	547581	548840	.	+	0	Alias=b4572;ID=b4572;Name=ylbE;Pseudo=true
MA_Anc	.	CDS	547581	547832	.	+	0	Alias=b4572;ID=b4572;Name=ylbE;Note=putative protein%2C C-ter fragment (pseudogene);Pseudo=true;transl_table=11
MA_Anc	.	CDS	547832	548839	.	+	0	Alias=b4572;ID=b4572;Name=ylbE;Note=putative protein%2C C-ter fragment (pseudogene);Pseudo=true;transl_table=11
MA_Anc	.	gene	548851	549666	.	+	0	Alias=b0520;ID=b0520;Name=ylbF
MA_Anc	.	CDS	548851	549666	.	+	0	Alias=b0520;ID=b0520;Name=ylbF;Note=hypothetical protein;transl_table=11
MA_Anc	.	gene	549663	550556	.	+	0	Alias=b0521;ID=b0521;Name=ybcF
MA_Anc	.	CDS	549663	550556	.	+	0	Alias=b0521;ID=b0521;Name=ybcF;Note=putative carbamate kinase;transl_table=11
MA_Anc	.	repeat_region	550578	550734	.	+	0	Name=REP52 (repetitive extragenic palindromic) element%3B contains 4 REP sequences;Note=REP52 (repetitive extragenic palindromic) element%3B contains 4 REP sequences
MA_Anc	.	gene	550751	551818	.	-	0	Alias=b0522;ID=b0522;Name=purK
MA_Anc	.	CDS	550751	551818	.	-	0	Alias=b0522;ID=b0522;Name=purK;Note=N5-carboxyaminoimidazole ribonucleotide synthase;transl_table=11
MA_Anc	.	gene	551815	552324	.	-	0	Alias=b0523;ID=b0523;Name=purE
MA_Anc	.	CDS	551815	552324	.	-	0	Alias=b0523;ID=b0523;Name=purE;Note=N5-carboxyaminoimidazole ribonucleotide mutase;transl_table=11
MA_Anc	.	mat_peptide	551818	552321	.	-	0	Alias=b0523;ID=b0523;Name=purE;Note=N5-carboxyaminoimidazole ribonucleotide mutase
MA_Anc	.	gene	552442	553164	.	-	0	Alias=b0524;ID=b0524;Name=lpxH
MA_Anc	.	CDS	552442	553164	.	-	0	Alias=b0524;ID=b0524;Name=lpxH;Note=UDP-2%2C3-diacylglucosamine pyrophosphatase;transl_table=11
MA_Anc	.	gene	553167	553661	.	-	0	Alias=b0525;ID=b0525;Name=ppiB
MA_Anc	.	CDS	553167	553661	.	-	0	Alias=b0525;ID=b0525;Name=ppiB;Note=peptidyl-prolyl cis-trans isomerase B (rotamase B);transl_table=11
MA_Anc	.	gene	553835	555220	.	+	0	Alias=b0526;ID=b0526;Name=cysS
MA_Anc	.	CDS	553835	555220	.	+	0	Alias=b0526;ID=b0526;Name=cysS;Note=cysteinyl-tRNA synthetase;transl_table=11
MA_Anc	.	repeat_region	555231	555256	.	+	0	Name=REP53 (repetitive extragenic palindromic) element%3B contains 1 REP sequences;Note=REP53 (repetitive extragenic palindromic) element%3B contains 1 REP sequences
MA_Anc	.	gene	555256	555777	.	-	0	Alias=b0527;ID=b0527;Name=ybcI
MA_Anc	.	CDS	555256	555777	.	-	0	Alias=b0527;ID=b0527;Name=ybcI;Note=inner membrane protein%2C DUF457 family;transl_table=11
MA_Anc	.	gene	555885	556097	.	-	0	Alias=b0528;ID=b0528;Name=ybcJ
MA_Anc	.	CDS	555885	556097	.	-	0	Alias=b0528;ID=b0528;Name=ybcJ;Note=ribosome-associated protein%3B predicted RNA-binding protein;transl_table=11
MA_Anc	.	gene	556099	556965	.	-	0	Alias=b0529;ID=b0529;Name=folD
MA_Anc	.	CDS	556099	556965	.	-	0	Alias=b0529;ID=b0529;Name=folD;Note=bifunctional 5%2C10-methylene-tetrahydrofolate dehydrogenase/ 5%2C10-methylene-tetrahydrofolate cyclohydrolase;transl_table=11
MA_Anc	.	mat_peptide	556102	556962	.	-	0	Alias=b0529;ID=b0529;Name=folD;Note=bifunctional 5%2C10-methylene-tetrahydrofolate dehydrogenase/ 5%2C10-methylene-tetrahydrofolate cyclohydrolase
MA_Anc	.	gene	557436	557978	.	+	0	Alias=b0530;ID=b0530;Name=sfmA
MA_Anc	.	CDS	557436	557978	.	+	0	Alias=b0530;ID=b0530;Name=sfmA;Note=putative fimbrial-like adhesin protein;transl_table=11
MA_Anc	.	gene	558198	558890	.	+	0	Alias=b0531;ID=b0531;Name=sfmC
MA_Anc	.	CDS	558198	558890	.	+	0	Alias=b0531;ID=b0531;Name=sfmC;Note=pilin chaperone%2C periplasmic;transl_table=11
MA_Anc	.	gene	558921	561524	.	+	0	Alias=b0532;ID=b0532;Name=sfmD
MA_Anc	.	CDS	558921	561524	.	+	0	Alias=b0532;ID=b0532;Name=sfmD;Note=putative outer membrane export usher protein;transl_table=11
MA_Anc	.	STS	561319	561468	.	+	0	Alias=b0532;ID=b0532;Name=sfmD
MA_Anc	.	gene	561560	562543	.	+	0	Alias=b0533;ID=b0533;Name=sfmH
MA_Anc	.	CDS	561560	562543	.	+	0	Alias=b0533;ID=b0533;Name=sfmH;Note=putative fimbrial-like adhesin protein;transl_table=11
MA_Anc	.	gene	562554	563069	.	+	0	Alias=b0534;ID=b0534;Name=sfmF
MA_Anc	.	CDS	562554	563069	.	+	0	Alias=b0534;ID=b0534;Name=sfmF;Note=putative fimbrial-like adhesin protein;transl_table=11
MA_Anc	.	gene	563072	563704	.	-	0	Alias=b0535;ID=b0535;Name=fimZ
MA_Anc	.	CDS	563072	563704	.	-	0	Alias=b0535;ID=b0535;Name=fimZ;Note=putative DNA-binding transcriptional regulator;transl_table=11
MA_Anc	.	gene	563947	564023	.	+	0	Alias=b0536;ID=b0536;Name=argU
MA_Anc	.	tRNA	563947	564023	.	+	0	Alias=b0536;ID=b0536;Name=argU;Note=tRNA-Arg
MA_Anc	.	misc_feature	564026	585327	.	+	0	Note=cryptic prophage DLP12
MA_Anc	.	gene	564039	565202	.	-	0	Alias=b0537;ID=b0537;Name=intD
MA_Anc	.	CDS	564039	565202	.	-	0	Alias=b0537;ID=b0537;Name=intD;Note=DLP12 prophage%3B predicted integrase;transl_table=11
MA_Anc	.	gene	565082	565303	.	-	0	Alias=b4633;ID=b4633;Name=xisD;Pseudo=true
MA_Anc	.	CDS	565082	565303	.	-	0	Alias=b4633;ID=b4633;Name=xisD;Note=pseudogene%2C exisionase in defective prophage DLP12%3BPhage or Prophage Related;Pseudo=true;transl_table=11
MA_Anc	.	gene	565322	565600	.	-	0	Alias=b0539;ID=b0539;Name=exoD;Pseudo=true
MA_Anc	.	CDS	565322	565600	.	-	0	Alias=b0539;ID=b0539;Name=exoD;Note=pseudogene%2C DLP12 prophage%3B predicted exonuclease%3BPhage or Prophage Related;Pseudo=true;transl_table=11
MA_Anc	.	gene	565600	565911	.	+	0	Alias=b4508;ID=b4508;Name=peaD;Pseudo=true
MA_Anc	.	CDS	565600	565911	.	+	0	Alias=b4508;ID=b4508;Name=peaD;Note=DLP12 prophage%3B predicted replication protein fragment (pseudogene)%3BPhage or Prophage Related;Pseudo=true;transl_table=11
MA_Anc	.	gene	565907	565999	.	+	0	Alias=b0542;ID=b0542;Name=renD;Pseudo=true
MA_Anc	.	gene	567258	567470	.	+	0	Alias=b0542;ID=b0542;Name=renD;Pseudo=true
MA_Anc	.	CDS	565907	565999	.	+	0	Alias=b0542;ID=b0542;Name=renD;Note=pseudogene%2C DLP12 prophage%3BPhage or Prophage Related;Pseudo=true;transl_table=11
MA_Anc	.	CDS	567258	567470	.	+	0	Alias=b0542;ID=b0542;Name=renD;Note=pseudogene%2C DLP12 prophage%3BPhage or Prophage Related;Pseudo=true;transl_table=11
MA_Anc	.	mobile_element	566001	567258	.	+	0	Name=IS3;Note=repeat region
MA_Anc	.	gene	566066	566365	.	+	0	Alias=b0540;ID=b0540;Name=insE1
MA_Anc	.	CDS	566066	566365	.	+	0	Alias=b0540;ID=b0540;Name=insE1;Note=IS3 transposase A;transl_table=11
MA_Anc	.	gene	566362	567228	.	+	0	Alias=b0541;ID=b0541;Name=insF1
MA_Anc	.	CDS	566362	567228	.	+	0	Alias=b0541;ID=b0541;Name=insF1;Note=IS3 transposase B;transl_table=11
MA_Anc	.	gene	567539	567871	.	+	0	Alias=b0543;ID=b0543;Name=emrE
MA_Anc	.	CDS	567539	567871	.	+	0	Alias=b0543;ID=b0543;Name=emrE;Note=DLP12 prophage%3B multidrug resistance protein;transl_table=11
MA_Anc	.	gene	568126	569652	.	+	0	Alias=b0544;ID=b0544;Name=ybcK
MA_Anc	.	CDS	568126	569652	.	+	0	Alias=b0544;ID=b0544;Name=ybcK;Note=DLP12 prophage%3B predicted recombinase;transl_table=11
MA_Anc	.	gene	570117	570668	.	+	0	Alias=b0545;ID=b0545;Name=ybcL
MA_Anc	.	CDS	570117	570668	.	+	0	Alias=b0545;ID=b0545;Name=ybcL;Note=DLP12 prophage%3B secreted protein%2C UPF0098 family;transl_table=11
MA_Anc	.	mat_peptide	570180	570665	.	+	0	Alias=b0545;ID=b0545;Name=ybcL;Note=DLP12 prophage%3B secreted protein%2C UPF0098 family
MA_Anc	.	gene	570678	571475	.	+	0	Alias=b0546;ID=b0546;Name=ybcM
MA_Anc	.	CDS	570678	571475	.	+	0	Alias=b0546;ID=b0546;Name=ybcM;Note=DLP12 prophage%3B predicted DNA-binding transcriptional regulator;transl_table=11
MA_Anc	.	gene	571592	571693	.	+	0	Alias=b4588;ID=b4588;Name=ylcH
MA_Anc	.	CDS	571592	571693	.	+	0	Alias=b4588;ID=b4588;Name=ylcH;Note=hypothetical protein%2C DLP12 prophage;transl_table=11
MA_Anc	.	gene	571690	572145	.	+	0	Alias=b0547;ID=b0547;Name=ybcN
MA_Anc	.	CDS	571690	572145	.	+	0	Alias=b0547;ID=b0547;Name=ybcN;Note=DLP12 prophage%3B putative protein;transl_table=11
MA_Anc	.	gene	572145	572315	.	+	0	Alias=b0548;ID=b0548;Name=ninE
MA_Anc	.	CDS	572145	572315	.	+	0	Alias=b0548;ID=b0548;Name=ninE;Note=DLP12 prophage%3B conserved protein;transl_table=11
MA_Anc	.	gene	572308	572598	.	+	0	Alias=b0549;ID=b0549;Name=ybcO
MA_Anc	.	CDS	572308	572598	.	+	0	Alias=b0549;ID=b0549;Name=ybcO;Note=DLP12 prophage%3B putative protein;transl_table=11
MA_Anc	.	gene	572595	572957	.	+	0	Alias=b0550;ID=b0550;Name=rusA
MA_Anc	.	CDS	572595	572957	.	+	0	Alias=b0550;ID=b0550;Name=rusA;Note=DLP12 prophage%3B endonuclease RUS;transl_table=11
MA_Anc	.	gene	572954	573094	.	+	0	Alias=b4509;ID=b4509;Name=ylcG
MA_Anc	.	CDS	572954	573094	.	+	0	Alias=b4509;ID=b4509;Name=ylcG;Note=expressed protein%2C DLP12 prophage;transl_table=11
MA_Anc	.	gene	573180	573563	.	+	0	Alias=b0551;ID=b0551;Name=quuD
MA_Anc	.	CDS	573180	573563	.	+	0	Alias=b0551;ID=b0551;Name=quuD;Note=DLP12 prophage%3B predicted antitermination protein;transl_table=11
MA_Anc	.	gene	573752	573809	.	-	0	Alias=b0553;ID=b0553;Name=nmpC;Pseudo=true
MA_Anc	.	gene	575009	576048	.	-	0	Alias=b0553;ID=b0553;Name=nmpC;Pseudo=true
MA_Anc	.	CDS	573752	573809	.	-	0	Alias=b0553;ID=b0553;Name=nmpC;Note=DLP12 prophage%3B truncated outer membrane porin (pseudogene)%3BIS%2C phage%2C Tn%3B Phage or Prophage Related%3B outer membrane porin protein%3B locus of qsr prophage;Pseudo=true;transl_table=11
MA_Anc	.	CDS	575009	576048	.	-	0	Alias=b0553;ID=b0553;Name=nmpC;Note=DLP12 prophage%3B truncated outer membrane porin (pseudogene)%3BIS%2C phage%2C Tn%3B Phage or Prophage Related%3B outer membrane porin protein%3B locus of qsr prophage;Pseudo=true;transl_table=11
MA_Anc	.	mobile_element	573815	575009	.	-	0	Name=IS5;Note=repeat region
MA_Anc	.	gene	573961	574977	.	-	0	Alias=b0552;ID=b0552;Name=insH1
MA_Anc	.	CDS	573961	574977	.	-	0	Alias=b0552;ID=b0552;Name=insH1;Note=IS5 transposase and trans-activator;transl_table=11
MA_Anc	.	gene	576622	576837	.	+	0	Alias=b0554;ID=b0554;Name=essD
MA_Anc	.	CDS	576622	576837	.	+	0	Alias=b0554;ID=b0554;Name=essD;Note=DLP12 prophage%3B predicted phage lysis protein;transl_table=11
MA_Anc	.	gene	576837	577334	.	+	0	Alias=b0555;ID=b0555;Name=rrrD
MA_Anc	.	CDS	576837	577334	.	+	0	Alias=b0555;ID=b0555;Name=rrrD;Note=DLP12 prophage%3B predicted lysozyme;transl_table=11
MA_Anc	.	gene	577331	577792	.	+	0	Alias=b0556;ID=b0556;Name=rzpD
MA_Anc	.	CDS	577331	577792	.	+	0	Alias=b0556;ID=b0556;Name=rzpD;Note=DLP12 prophage%3B predicted murein endopeptidase;transl_table=11
MA_Anc	.	gene	577551	577733	.	+	0	Alias=b4510;ID=b4510;Name=rzoD
MA_Anc	.	CDS	577551	577733	.	+	0	Alias=b4510;ID=b4510;Name=rzoD;Note=DLP12 prophage%3B predicted lipoprotein;transl_table=11
MA_Anc	.	STS	577618	577635	.	+	0	Alias=b4510;ID=b4510;Name=rzoD
MA_Anc	.	gene	577824	578117	.	-	0	Alias=b0557;ID=b0557;Name=borD
MA_Anc	.	CDS	577824	578117	.	-	0	Alias=b0557;ID=b0557;Name=borD;Note=DLP12 prophage%3B predicted lipoprotein;transl_table=11
MA_Anc	.	gene	578408	578818	.	-	0	Alias=b0558;ID=b0558;Name=ybcV
MA_Anc	.	CDS	578408	578818	.	-	0	Alias=b0558;ID=b0558;Name=ybcV;Note=DLP12 prophage%3B putative protein;transl_table=11
MA_Anc	.	STS	578883	579046	.	+	0
MA_Anc	.	gene	579104	579310	.	+	0	Alias=b0559;ID=b0559;Name=ybcW
MA_Anc	.	CDS	579104	579310	.	+	0	Alias=b0559;ID=b0559;Name=ybcW;Note=DLP12 prophage%3B putative protein;transl_table=11
MA_Anc	.	gene	579475	579669	.	-	0	Alias=b4589;ID=b4589;Name=ylcI
MA_Anc	.	CDS	579475	579669	.	-	0	Alias=b4589;ID=b4589;Name=ylcI;Note=hypothetical protein;transl_table=11
MA_Anc	.	gene	580058	580603	.	+	0	Alias=b0560;ID=b0560;Name=nohD
MA_Anc	.	CDS	580058	580603	.	+	0	Alias=b0560;ID=b0560;Name=nohD;Note=DLP12 prophage%3B DNA packaging protein;transl_table=11
MA_Anc	.	gene	580578	580886	.	+	0	Alias=b4634;ID=b4634;Name=aaaD;Pseudo=true
MA_Anc	.	CDS	580578	580886	.	+	0	Alias=b4634;ID=b4634;Name=aaaD;Note=DLP12 prophage%3B predicted tail fiber assembly protein (pseudogene)%3BPhage or Prophage Related;Pseudo=true;transl_table=11
MA_Anc	.	gene	580884	581321	.	+	0	Alias=b0561;ID=b0561;Name=tfaD;Pseudo=true
MA_Anc	.	CDS	580884	581321	.	+	0	Alias=b0561;ID=b0561;Name=tfaD;Note=pseudogene%2C DLP12 prophage%3B predicted tail fiber assembly protein%3BPhage or Prophage Related;Pseudo=true;transl_table=11
MA_Anc	.	gene	581376	582030	.	-	0	Alias=b0562;ID=b0562;Name=ybcY;Pseudo=true
MA_Anc	.	CDS	581375	582027	.	-	0	Alias=b0562;ID=b0562;Name=ybcY;Note=pseudogene%2C DLP12 prophage%3B methyltransferase homology%3BPhage or Prophage Related;Pseudo=true;transl_table=11
MA_Anc	.	CDS	582026	582029	.	-	0	Alias=b0562;ID=b0562;Name=ybcY;Note=pseudogene%2C DLP12 prophage%3B methyltransferase homology%3BPhage or Prophage Related;Pseudo=true;transl_table=11
MA_Anc	.	gene	582177	582359	.	+	0	Alias=b0563;ID=b0563;Name=tfaX;Pseudo=true
MA_Anc	.	CDS	582177	582359	.	+	0	Alias=b0563;ID=b0563;Name=tfaX;Note=pseudogene%2C DLP12 prophage%3BPhage or Prophage Related;Pseudo=true;transl_table=11
MA_Anc	.	gene	582905	583654	.	+	0	Alias=b0564;ID=b0564;Name=appY
MA_Anc	.	CDS	582905	583654	.	+	0	Alias=b0564;ID=b0564;Name=appY;Note=DNA-binding global transcriptional activator%3B DLP12 prophage;transl_table=11
MA_Anc	.	gene	583904	584857	.	-	0	Alias=b0565;ID=b0565;Name=ompT
MA_Anc	.	CDS	583904	584857	.	-	0	Alias=b0565;ID=b0565;Name=ompT;Note=DLP12 prophage%3B outer membrane protease VII (outer membrane protein 3b);transl_table=11
MA_Anc	.	mat_peptide	583907	584797	.	-	0	Alias=b0565;ID=b0565;Name=ompT;Note=DLP12 prophage%3B outer membrane protease VII (outer membrane protein 3b)
MA_Anc	.	gene	585281	585325	.	+	0	Alias=b4635;ID=b4635;Name=pauD;Pseudo=true
MA_Anc	.	tRNA	585281	585325	.	+	0	Alias=b4635;ID=b4635;Name=pauD;Note=tRNA-OTHER;Pseudo=true
MA_Anc	.	gene	585371	586132	.	-	0	Alias=b0566;ID=b0566;Name=envY
MA_Anc	.	CDS	585371	586132	.	-	0	Alias=b0566;ID=b0566;Name=envY;Note=DNA-binding transcriptional activator of porin biosynthesis;transl_table=11
MA_Anc	.	gene	586315	587205	.	-	0	Alias=b0567;ID=b0567;Name=ybcH
MA_Anc	.	CDS	586315	587205	.	-	0	Alias=b0567;ID=b0567;Name=ybcH;Note=hypothetical protein;transl_table=11
MA_Anc	.	gene	587206	590178	.	-	0	Alias=b0568;ID=b0568;Name=nfrA
MA_Anc	.	CDS	587206	590178	.	-	0	Alias=b0568;ID=b0568;Name=nfrA;Note=bacteriophage N4 receptor%2C outer membrane subunit;transl_table=11
MA_Anc	.	gene	590165	592402	.	-	0	Alias=b0569;ID=b0569;Name=nfrB
MA_Anc	.	CDS	590165	592402	.	-	0	Alias=b0569;ID=b0569;Name=nfrB;Note=bacteriophage N4 receptor%2C inner membrane subunit;transl_table=11
MA_Anc	.	gene	592552	593994	.	-	0	Alias=b0570;ID=b0570;Name=cusS
MA_Anc	.	CDS	592552	593994	.	-	0	Alias=b0570;ID=b0570;Name=cusS;Note=sensory histidine kinase in two-component regulatory system with CusR%2C senses copper ions;transl_table=11
MA_Anc	.	gene	593984	594667	.	-	0	Alias=b0571;ID=b0571;Name=cusR
MA_Anc	.	CDS	593984	594667	.	-	0	Alias=b0571;ID=b0571;Name=cusR;Note=DNA-binding response regulator in two-component regulatory system with CusS;transl_table=11
MA_Anc	.	gene	594824	596197	.	+	0	Alias=b0572;ID=b0572;Name=cusC
MA_Anc	.	CDS	594824	596197	.	+	0	Alias=b0572;ID=b0572;Name=cusC;Note=copper/silver efflux system%2C outer membrane component;transl_table=11
MA_Anc	.	gene	596355	596687	.	+	0	Alias=b0573;ID=b0573;Name=cusF
MA_Anc	.	CDS	596355	596687	.	+	0	Alias=b0573;ID=b0573;Name=cusF;Note=periplasmic copper- and silver-binding protein;transl_table=11
MA_Anc	.	mat_peptide	596418	596684	.	+	0	Alias=b0573;ID=b0573;Name=cusF;Note=periplasmic copper- and silver-binding protein
MA_Anc	.	gene	596703	597926	.	+	0	Alias=b0574;ID=b0574;Name=cusB
MA_Anc	.	CDS	596703	597926	.	+	0	Alias=b0574;ID=b0574;Name=cusB;Note=copper/silver efflux system%2C membrane fusion protein;transl_table=11
MA_Anc	.	gene	597938	601081	.	+	0	Alias=b0575;ID=b0575;Name=cusA
MA_Anc	.	CDS	597938	601081	.	+	0	Alias=b0575;ID=b0575;Name=cusA;Note=copper/silver efflux system%2C membrane component;transl_table=11
MA_Anc	.	gene	601183	602559	.	+	0	Alias=b0576;ID=b0576;Name=pheP
MA_Anc	.	CDS	601183	602559	.	+	0	Alias=b0576;ID=b0576;Name=pheP;Note=phenylalanine transporter;transl_table=11
MA_Anc	.	gene	602640	603887	.	-	0	Alias=b0577;ID=b0577;Name=ybdG
MA_Anc	.	CDS	602640	603887	.	-	0	Alias=b0577;ID=b0577;Name=ybdG;Note=mechanosensitive channel protein%2C miniconductance;transl_table=11
MA_Anc	.	gene	603995	604648	.	-	0	Alias=b0578;ID=b0578;Name=nfsB
MA_Anc	.	CDS	603995	604648	.	-	0	Alias=b0578;ID=b0578;Name=nfsB;Note=dihydropteridine reductase%2C NAD(P)H-dependent%2C oxygen-insensitive;transl_table=11
MA_Anc	.	gene	604742	605110	.	-	0	Alias=b0579;ID=b0579;Name=ybdF
MA_Anc	.	CDS	604742	605110	.	-	0	Alias=b0579;ID=b0579;Name=ybdF;Note=hypothetical protein;transl_table=11
MA_Anc	.	gene	605175	605423	.	-	0	Alias=b0580;ID=b0580;Name=ybdJ
MA_Anc	.	CDS	605175	605423	.	-	0	Alias=b0580;ID=b0580;Name=ybdJ;Note=putative inner membrane protein;transl_table=11
MA_Anc	.	gene	605489	606607	.	-	0	Alias=b0581;ID=b0581;Name=ybdK
MA_Anc	.	CDS	605489	606607	.	-	0	Alias=b0581;ID=b0581;Name=ybdK;Note=weak gamma-glutamyl:cysteine ligase;transl_table=11
MA_Anc	.	gene	606958	607016	.	+	0	Alias=b4700;ID=b4700;Name=sokE
MA_Anc	.	ncRNA	606958	607016	.	+	0	Alias=b4700;ID=b4700;Name=sokE;Note=sRNA at remnant mokE/hokE locus
MA_Anc	.	gene	607060	607212	.	+	0	Alias=b4415;ID=b4415;Name=hokE
MA_Anc	.	CDS	607060	607212	.	+	0	Alias=b4415;ID=b4415;Name=hokE;Note=toxic polypeptide%2C small;transl_table=11
MA_Anc	.	mobile_element	607231	608575	.	+	0	Name=IS186;Note=repeat region
MA_Anc	.	gene	607289	608401	.	+	0	Alias=b0582;ID=b0582;Name=insL1
MA_Anc	.	CDS	607289	608401	.	+	0	Alias=b0582;ID=b0582;Name=insL1;Note=IS186 transposase;transl_table=11
MA_Anc	.	gene	608683	609303	.	-	0	Alias=b0583;ID=b0583;Name=entD
MA_Anc	.	CDS	608683	609303	.	-	0	Alias=b0583;ID=b0583;Name=entD;Note=phosphopantetheinyltransferase component of enterobactin synthase multienzyme complex;transl_table=11
MA_Anc	.	repeat_region	609341	609438	.	+	0	Name=RIP54 (repetitive extragenic palindromic) element%3B contains 2 REP sequences and 1 IHF site;Note=RIP54 (repetitive extragenic palindromic) element%3B contains 2 REP sequences and 1 IHF site
MA_Anc	.	gene	609478	611718	.	-	0	Alias=b0584;ID=b0584;Name=fepA
MA_Anc	.	CDS	609478	611718	.	-	0	Alias=b0584;ID=b0584;Name=fepA;Note=iron-enterobactin outer membrane transporter;transl_table=11
MA_Anc	.	mat_peptide	609481	611652	.	-	0	Alias=b0584;ID=b0584;Name=fepA;Note=iron-enterobactin outer membrane transporter
MA_Anc	.	gene	612039	613163	.	+	0	Alias=b0585;ID=b0585;Name=fes
MA_Anc	.	CDS	612039	613163	.	+	0	Alias=b0585;ID=b0585;Name=fes;Note=enterobactin/ferric enterobactin esterase;transl_table=11
MA_Anc	.	gene	613166	613384	.	+	0	Alias=b4511;ID=b4511;Name=ybdZ
MA_Anc	.	CDS	613166	613384	.	+	0	Alias=b4511;ID=b4511;Name=ybdZ;Note=stimulator of EntF adenylation activity%2C MbtH-like;transl_table=11
MA_Anc	.	gene	613381	617262	.	+	0	Alias=b0586;ID=b0586;Name=entF
MA_Anc	.	CDS	613381	617262	.	+	0	Alias=b0586;ID=b0586;Name=entF;Note=enterobactin synthase multienzyme complex component%2C ATP-dependent;transl_table=11
MA_Anc	.	gene	617478	618611	.	+	0	Alias=b0587;ID=b0587;Name=fepE
MA_Anc	.	CDS	617478	618611	.	+	0	Alias=b0587;ID=b0587;Name=fepE;Note=regulator of length of O-antigen component of lipopolysaccharide chains;transl_table=11
MA_Anc	.	gene	618608	619423	.	-	0	Alias=b0588;ID=b0588;Name=fepC
MA_Anc	.	CDS	618608	619423	.	-	0	Alias=b0588;ID=b0588;Name=fepC;Note=iron-enterobactin transporter subunit;transl_table=11
MA_Anc	.	gene	619420	620412	.	-	0	Alias=b0589;ID=b0589;Name=fepG
MA_Anc	.	CDS	619420	620412	.	-	0	Alias=b0589;ID=b0589;Name=fepG;Note=iron-enterobactin transporter subunit;transl_table=11
MA_Anc	.	gene	620409	621413	.	-	0	Alias=b0590;ID=b0590;Name=fepD
MA_Anc	.	CDS	620409	621413	.	-	0	Alias=b0590;ID=b0590;Name=fepD;Note=iron-enterobactin transporter subunit;transl_table=11
MA_Anc	.	gene	621524	622774	.	+	0	Alias=b0591;ID=b0591;Name=entS
MA_Anc	.	CDS	621524	622774	.	+	0	Alias=b0591;ID=b0591;Name=entS;Note=enterobactin exporter%2C iron-regulated;transl_table=11
MA_Anc	.	gene	622778	623734	.	-	0	Alias=b0592;ID=b0592;Name=fepB
MA_Anc	.	CDS	622778	623734	.	-	0	Alias=b0592;ID=b0592;Name=fepB;Note=iron-enterobactin transporter subunit;transl_table=11
MA_Anc	.	mat_peptide	622781	623656	.	-	0	Alias=b0592;ID=b0592;Name=fepB;Note=iron-enterobactin transporter subunit
MA_Anc	.	gene	624109	625284	.	+	0	Alias=b0593;ID=b0593;Name=entC
MA_Anc	.	CDS	624109	625284	.	+	0	Alias=b0593;ID=b0593;Name=entC;Note=isochorismate synthase 1;transl_table=11
MA_Anc	.	gene	625294	626904	.	+	0	Alias=b0594;ID=b0594;Name=entE
MA_Anc	.	CDS	625294	626904	.	+	0	Alias=b0594;ID=b0594;Name=entE;Note=2%2C3-dihydroxybenzoate-AMP ligase component of enterobactin synthase multienzyme complex;transl_table=11
MA_Anc	.	gene	626918	627775	.	+	0	Alias=b0595;ID=b0595;Name=entB
MA_Anc	.	CDS	626918	627775	.	+	0	Alias=b0595;ID=b0595;Name=entB;Note=isochorismatase;transl_table=11
MA_Anc	.	gene	627775	628521	.	+	0	Alias=b0596;ID=b0596;Name=entA
MA_Anc	.	CDS	627775	628521	.	+	0	Alias=b0596;ID=b0596;Name=entA;Note=2%2C3-dihydro-2%2C3-dihydroxybenzoate dehydrogenase;transl_table=11
MA_Anc	.	gene	628524	628937	.	+	0	Alias=b0597;ID=b0597;Name=entH
MA_Anc	.	CDS	628524	628937	.	+	0	Alias=b0597;ID=b0597;Name=entH;Note=thioesterase required for efficient enterobactin production;transl_table=11
MA_Anc	.	gene	629118	631223	.	+	0	Alias=b0598;ID=b0598;Name=cstA
MA_Anc	.	CDS	629118	631223	.	+	0	Alias=b0598;ID=b0598;Name=cstA;Note=carbon starvation protein;transl_table=11
MA_Anc	.	repeat_region	631339	631372	.	+	0	Name=REP55 (repetitive extragenic palindromic) element%3B contains 1 REP sequences;Note=REP55 (repetitive extragenic palindromic) element%3B contains 1 REP sequences
MA_Anc	.	gene	631406	631603	.	+	0	Alias=b4512;ID=b4512;Name=ybdD
MA_Anc	.	CDS	631406	631603	.	+	0	Alias=b4512;ID=b4512;Name=ybdD;Note=conserved protein%2C DUF466 family;transl_table=11
MA_Anc	.	gene	631613	632701	.	-	0	Alias=b0599;ID=b0599;Name=ybdH
MA_Anc	.	CDS	631613	632701	.	-	0	Alias=b0599;ID=b0599;Name=ybdH;Note=putative oxidoreductase;transl_table=11
MA_Anc	.	gene	632810	633970	.	+	0	Alias=b0600;ID=b0600;Name=ybdL
MA_Anc	.	CDS	632810	633970	.	+	0	Alias=b0600;ID=b0600;Name=ybdL;Note=methionine aminotransferase%2C PLP-dependent;transl_table=11
MA_Anc	.	gene	633971	634600	.	-	0	Alias=b0601;ID=b0601;Name=ybdM
MA_Anc	.	CDS	633971	634600	.	-	0	Alias=b0601;ID=b0601;Name=ybdM;Note=hypothetical protein;transl_table=11
MA_Anc	.	gene	634573	635793	.	-	0	Alias=b0602;ID=b0602;Name=ybdN
MA_Anc	.	CDS	634573	635793	.	-	0	Alias=b0602;ID=b0602;Name=ybdN;Note=hypothetical protein;transl_table=11
MA_Anc	.	gene	635940	636842	.	-	0	Alias=b0603;ID=b0603;Name=ybdO
MA_Anc	.	CDS	635940	636842	.	-	0	Alias=b0603;ID=b0603;Name=ybdO;Note=putative DNA-binding transcriptional regulator;transl_table=11
MA_Anc	.	gene	637051	637797	.	-	0	Alias=b0604;ID=b0604;Name=dsbG
MA_Anc	.	CDS	637051	637797	.	-	0	Alias=b0604;ID=b0604;Name=dsbG;Note=thiol:disulfide interchange protein%2C periplasmic;transl_table=11
MA_Anc	.	mat_peptide	637054	637746	.	-	0	Alias=b0604;ID=b0604;Name=dsbG;Note=thiol:disulfide interchange protein%2C periplasmic
MA_Anc	.	gene	638169	638732	.	+	0	Alias=b0605;ID=b0605;Name=ahpC
MA_Anc	.	CDS	638169	638732	.	+	0	Alias=b0605;ID=b0605;Name=ahpC;Note=alkyl hydroperoxide reductase%2C C22 subunit;transl_table=11
MA_Anc	.	mat_peptide	638172	638729	.	+	0	Alias=b0605;ID=b0605;Name=ahpC;Note=alkyl hydroperoxide reductase%2C C22 subunit
MA_Anc	.	gene	638977	640542	.	+	0	Alias=b0606;ID=b0606;Name=ahpF
MA_Anc	.	CDS	638977	640542	.	+	0	Alias=b0606;ID=b0606;Name=ahpF;Note=alkyl hydroperoxide reductase%2C F52a subunit%2C FAD/NAD(P)-binding;transl_table=11
MA_Anc	.	gene	640663	641091	.	-	0	Alias=b0607;ID=b0607;Name=uspG
MA_Anc	.	CDS	640663	641091	.	-	0	Alias=b0607;ID=b0607;Name=uspG;Note=universal stress protein UP12;transl_table=11
MA_Anc	.	gene	641312	642550	.	+	0	Alias=b0608;ID=b0608;Name=ybdR
MA_Anc	.	CDS	641312	642550	.	+	0	Alias=b0608;ID=b0608;Name=ybdR;Note=putative oxidoreductase%2C Zn-dependent and NAD(P)-binding;transl_table=11
MA_Anc	.	gene	642781	643191	.	-	0	Alias=b0610;ID=b0610;Name=rnk
MA_Anc	.	CDS	642781	643191	.	-	0	Alias=b0610;ID=b0610;Name=rnk;Note=regulator of nucleoside diphosphate kinase;transl_table=11
MA_Anc	.	gene	643421	644227	.	-	0	Alias=b0611;ID=b0611;Name=rna
MA_Anc	.	CDS	643421	644227	.	-	0	Alias=b0611;ID=b0611;Name=rna;Note=ribonuclease I;transl_table=11
MA_Anc	.	mat_peptide	643424	644158	.	-	0	Alias=b0611;ID=b0611;Name=rna;Note=ribonuclease I
MA_Anc	.	gene	644341	645804	.	-	0	Alias=b0612;ID=b0612;Name=citT
MA_Anc	.	CDS	644341	645804	.	-	0	Alias=b0612;ID=b0612;Name=citT;Note=citrate:succinate antiporter;transl_table=11
MA_Anc	.	gene	645855	646733	.	-	0	Alias=b0613;ID=b0613;Name=citG
MA_Anc	.	CDS	645855	646733	.	-	0	Alias=b0613;ID=b0613;Name=citG;Note=2-(5''-triphosphoribosyl)-3'-dephosphocoenzyme-A synthase;transl_table=11
MA_Anc	.	gene	646708	647259	.	-	0	Alias=b0614;ID=b0614;Name=citX
MA_Anc	.	CDS	646708	647259	.	-	0	Alias=b0614;ID=b0614;Name=citX;Note=apo-citrate lyase phosphoribosyl-dephospho-CoA transferase;transl_table=11
MA_Anc	.	gene	647263	648795	.	-	0	Alias=b0615;ID=b0615;Name=citF
MA_Anc	.	CDS	647263	648795	.	-	0	Alias=b0615;ID=b0615;Name=citF;Note=citrate lyase%2C citrate-ACP transferase (alpha) subunit;transl_table=11
MA_Anc	.	STS	647403	647607	.	+	0
MA_Anc	.	gene	648806	649714	.	-	0	Alias=b0616;ID=b0616;Name=citE
MA_Anc	.	CDS	648806	649714	.	-	0	Alias=b0616;ID=b0616;Name=citE;Note=citrate lyase%2C citryl-ACP lyase (beta) subunit;transl_table=11
MA_Anc	.	gene	649711	650007	.	-	0	Alias=b0617;ID=b0617;Name=citD
MA_Anc	.	CDS	649711	650007	.	-	0	Alias=b0617;ID=b0617;Name=citD;Note=citrate lyase%2C acyl carrier (gamma) subunit;transl_table=11
MA_Anc	.	gene	650022	651080	.	-	0	Alias=b0618;ID=b0618;Name=citC
MA_Anc	.	CDS	650022	651080	.	-	0	Alias=b0618;ID=b0618;Name=citC;Note=[citrate [pro-3S]-lyase] ligase;transl_table=11
MA_Anc	.	gene	651459	653117	.	+	0	Alias=b0619;ID=b0619;Name=dpiB
MA_Anc	.	CDS	651459	653117	.	+	0	Alias=b0619;ID=b0619;Name=dpiB;Note=sensory histidine kinase in two-component regulatory system with citB;transl_table=11
MA_Anc	.	gene	653086	653766	.	+	0	Alias=b0620;ID=b0620;Name=dpiA
MA_Anc	.	CDS	653086	653766	.	+	0	Alias=b0620;ID=b0620;Name=dpiA;Note=DNA-binding response regulator in two-component regulatory system with citA;transl_table=11
MA_Anc	.	repeat_region	653776	653798	.	+	0	Name=REP56 (repetitive extragenic palindromic) element%3B contains 1 REP sequences;Note=REP56 (repetitive extragenic palindromic) element%3B contains 1 REP sequences
MA_Anc	.	gene	653807	655192	.	-	0	Alias=b0621;ID=b0621;Name=dcuC
MA_Anc	.	CDS	653807	655192	.	-	0	Alias=b0621;ID=b0621;Name=dcuC;Note=anaerobic C4-dicarboxylate transport;transl_table=11
MA_Anc	.	gene	655781	656341	.	+	0	Alias=b0622;ID=b0622;Name=pagP
MA_Anc	.	CDS	655781	656341	.	+	0	Alias=b0622;ID=b0622;Name=pagP;Note=phospholipid:lipid A palmitoyltransferase;transl_table=11
MA_Anc	.	mat_peptide	655856	656338	.	+	0	Alias=b0622;ID=b0622;Name=pagP;Note=phospholipid:lipid A palmitoyltransferase
MA_Anc	.	gene	656516	656725	.	+	0	Alias=b0623;ID=b0623;Name=cspE
MA_Anc	.	CDS	656516	656725	.	+	0	Alias=b0623;ID=b0623;Name=cspE;Note=DNA-binding transcriptional repressor;transl_table=11
MA_Anc	.	mat_peptide	656519	656722	.	+	0	Alias=b0623;ID=b0623;Name=cspE;Note=DNA-binding transcriptional repressor
MA_Anc	.	gene	656779	657162	.	-	0	Alias=b0624;ID=b0624;Name=crcB
MA_Anc	.	CDS	656779	657162	.	-	0	Alias=b0624;ID=b0624;Name=crcB;Note=putative fluoride exporter%3B inner membrane protein associated with chromosome condensation;transl_table=11
MA_Anc	.	gene	657255	658042	.	+	0	Alias=b4581;ID=b4581;Name=ybeM;Pseudo=true
MA_Anc	.	CDS	657254	657448	.	+	0	Alias=b4581;ID=b4581;Name=ybeM;Note=pseudogene%2C C-N hydrolase superfamily homology%3Bputative enzyme%3B Not classified%3B putative amidase;Pseudo=true;transl_table=11
MA_Anc	.	CDS	657448	658041	.	+	0	Alias=b4581;ID=b4581;Name=ybeM;Note=pseudogene%2C C-N hydrolase superfamily homology%3Bputative enzyme%3B Not classified%3B putative amidase;Pseudo=true;transl_table=11
MA_Anc	.	gene	658171	658374	.	+	0	Alias=b0627;ID=b0627;Name=tatE
MA_Anc	.	CDS	658171	658374	.	+	0	Alias=b0627;ID=b0627;Name=tatE;Note=TatABCE protein translocation system subunit;transl_table=11
MA_Anc	.	gene	658475	659440	.	-	0	Alias=b0628;ID=b0628;Name=lipA
MA_Anc	.	CDS	658475	659440	.	-	0	Alias=b0628;ID=b0628;Name=lipA;Note=lipoate synthase;transl_table=11
MA_Anc	.	mat_peptide	658478	659437	.	-	0	Alias=b0628;ID=b0628;Name=lipA;Note=lipoate synthase
MA_Anc	.	gene	659649	660602	.	-	0	Alias=b0629;ID=b0629;Name=ybeF
MA_Anc	.	CDS	659649	660602	.	-	0	Alias=b0629;ID=b0629;Name=ybeF;Note=putative DNA-binding transcriptional regulator;transl_table=11
MA_Anc	.	gene	660861	661502	.	-	0	Alias=b0630;ID=b0630;Name=lipB
MA_Anc	.	CDS	660861	661502	.	-	0	Alias=b0630;ID=b0630;Name=lipB;Note=octanoyltransferase%3B octanoyl-[ACP]:protein N-octanoyltransferase;transl_table=11
MA_Anc	.	gene	661603	661866	.	-	0	Alias=b0631;ID=b0631;Name=ybeD
MA_Anc	.	CDS	661603	661866	.	-	0	Alias=b0631;ID=b0631;Name=ybeD;Note=conserved protein%2C UPF0250 family;transl_table=11
MA_Anc	.	gene	661976	663187	.	-	0	Alias=b0632;ID=b0632;Name=dacA
MA_Anc	.	CDS	661976	663187	.	-	0	Alias=b0632;ID=b0632;Name=dacA;Note=D-alanyl-D-alanine carboxypeptidase (penicillin-binding protein 5);transl_table=11
MA_Anc	.	mat_peptide	661979	663100	.	-	0	Alias=b0632;ID=b0632;Name=dacA;Note=D-alanyl-D-alanine carboxypeptidase (penicillin-binding protein 5)
MA_Anc	.	gene	663326	664414	.	-	0	Alias=b0633;ID=b0633;Name=rlpA
MA_Anc	.	CDS	663326	664414	.	-	0	Alias=b0633;ID=b0633;Name=rlpA;Note=septal ring protein%2C suppressor of prc%2C minor lipoprotein;transl_table=11
MA_Anc	.	gene	664425	665537	.	-	0	Alias=b0634;ID=b0634;Name=mrdB
MA_Anc	.	CDS	664425	665537	.	-	0	Alias=b0634;ID=b0634;Name=mrdB;Note=cell wall shape-determining protein;transl_table=11
MA_Anc	.	gene	665540	667441	.	-	0	Alias=b0635;ID=b0635;Name=mrdA
MA_Anc	.	CDS	665540	667441	.	-	0	Alias=b0635;ID=b0635;Name=mrdA;Note=transpeptidase involved in peptidoglycan synthesis (penicillin-binding protein 2);transl_table=11
MA_Anc	.	gene	667472	667939	.	-	0	Alias=b0636;ID=b0636;Name=rlmH
MA_Anc	.	CDS	667472	667939	.	-	0	Alias=b0636;ID=b0636;Name=rlmH;Note=23S rRNA m(3)Psi1915 pseudouridine methyltransferase%2C SAM-dependent;transl_table=11
MA_Anc	.	gene	667943	668260	.	-	0	Alias=b0637;ID=b0637;Name=rsfS
MA_Anc	.	CDS	667943	668260	.	-	0	Alias=b0637;ID=b0637;Name=rsfS;Note=ribosomal silencing factor;transl_table=11
MA_Anc	.	gene	668520	669131	.	-	0	Alias=b0638;ID=b0638;Name=cobC
MA_Anc	.	CDS	668520	669131	.	-	0	Alias=b0638;ID=b0638;Name=cobC;Note=putative alpha-ribazole-5'-P phosphatase;transl_table=11
MA_Anc	.	gene	669155	669796	.	-	0	Alias=b0639;ID=b0639;Name=nadD
MA_Anc	.	CDS	669155	669796	.	-	0	Alias=b0639;ID=b0639;Name=nadD;Note=nicotinic acid mononucleotide adenylyltransferase%2C NAD(P)-dependent;transl_table=11
MA_Anc	.	gene	669798	670829	.	-	0	Alias=b0640;ID=b0640;Name=holA
MA_Anc	.	CDS	669798	670829	.	-	0	Alias=b0640;ID=b0640;Name=holA;Note=DNA polymerase III%2C delta subunit;transl_table=11
MA_Anc	.	gene	670829	671410	.	-	0	Alias=b0641;ID=b0641;Name=lptE
MA_Anc	.	CDS	670829	671410	.	-	0	Alias=b0641;ID=b0641;Name=lptE;Note=LPS assembly OM complex LptDE%2C lipoprotein component;transl_table=11
MA_Anc	.	gene	671425	674007	.	-	0	Alias=b0642;ID=b0642;Name=leuS
MA_Anc	.	CDS	671425	674007	.	-	0	Alias=b0642;ID=b0642;Name=leuS;Note=leucyl-tRNA synthetase;transl_table=11
MA_Anc	.	gene	674242	674724	.	+	0	Alias=b0643;ID=b0643;Name=ybeL
MA_Anc	.	CDS	674242	674724	.	+	0	Alias=b0643;ID=b0643;Name=ybeL;Note=conserved protein%2C DUF1451 family;transl_table=11
MA_Anc	.	gene	674794	675771	.	-	0	Alias=b0644;ID=b0644;Name=ybeQ
MA_Anc	.	CDS	674794	675771	.	-	0	Alias=b0644;ID=b0644;Name=ybeQ;Note=hypothetical protein;transl_table=11
MA_Anc	.	gene	675935	676642	.	+	0	Alias=b0645;ID=b0645;Name=ybeR
MA_Anc	.	CDS	675935	676642	.	+	0	Alias=b0645;ID=b0645;Name=ybeR;Note=hypothetical protein;transl_table=11
MA_Anc	.	gene	676639	678066	.	+	0	Alias=b0646;ID=b0646;Name=djlB
MA_Anc	.	CDS	676639	678066	.	+	0	Alias=b0646;ID=b0646;Name=djlB;Note=putative co-chaperone;transl_table=11
MA_Anc	.	gene	678076	678630	.	-	0	Alias=b0647;ID=b0647;Name=ybeT
MA_Anc	.	CDS	678076	678630	.	-	0	Alias=b0647;ID=b0647;Name=ybeT;Note=conserved protein%2C Sel1 family;transl_table=11
MA_Anc	.	gene	678732	679439	.	+	0	Alias=b0648;ID=b0648;Name=ybeU
MA_Anc	.	CDS	678732	679439	.	+	0	Alias=b0648;ID=b0648;Name=ybeU;Note=conserved protein%2C DUF1266 family;transl_table=11
MA_Anc	.	gene	679436	680887	.	+	0	Alias=b0649;ID=b0649;Name=djlC
MA_Anc	.	CDS	679436	680887	.	+	0	Alias=b0649;ID=b0649;Name=djlC;Note=Hsc56 co-chaperone of HscC;transl_table=11
MA_Anc	.	repeat_region	680909	680938	.	+	0	Name=REP57 (repetitive extragenic palindromic) element%3B contains 1 REP sequences;Note=REP57 (repetitive extragenic palindromic) element%3B contains 1 REP sequences
MA_Anc	.	gene	680947	682617	.	-	0	Alias=b0650;ID=b0650;Name=hscC
MA_Anc	.	CDS	680947	682617	.	-	0	Alias=b0650;ID=b0650;Name=hscC;Note=Hsp70 family chaperone Hsc62%2C binds to RpoD and inhibits transcription;transl_table=11
MA_Anc	.	gene	682701	683636	.	-	0	Alias=b0651;ID=b0651;Name=rihA
MA_Anc	.	CDS	682701	683636	.	-	0	Alias=b0651;ID=b0651;Name=rihA;Note=ribonucleoside hydrolase 1;transl_table=11
MA_Anc	.	gene	683754	684479	.	-	0	Alias=b0652;ID=b0652;Name=gltL
MA_Anc	.	CDS	683754	684479	.	-	0	Alias=b0652;ID=b0652;Name=gltL;Note=glutamate%2C aspartate ABC transporter ATP-binding subunit;transl_table=11
MA_Anc	.	gene	684479	685153	.	-	0	Alias=b0653;ID=b0653;Name=gltK
MA_Anc	.	CDS	684479	685153	.	-	0	Alias=b0653;ID=b0653;Name=gltK;Note=glutamate%2C aspartate ABC transporter permease subunit;transl_table=11
MA_Anc	.	gene	685153	685893	.	-	0	Alias=b0654;ID=b0654;Name=gltJ
MA_Anc	.	CDS	685153	685893	.	-	0	Alias=b0654;ID=b0654;Name=gltJ;Note=glutamate%2C aspartate ABC transporter permease subunit;transl_table=11
MA_Anc	.	repeat_region	685974	685998	.	+	0	Name=REP58 (repetitive extragenic palindromic) element%3B contains 1 REP sequences;Note=REP58 (repetitive extragenic palindromic) element%3B contains 1 REP sequences
MA_Anc	.	gene	686063	686971	.	-	0	Alias=b0655;ID=b0655;Name=gltI
MA_Anc	.	CDS	686063	686971	.	-	0	Alias=b0655;ID=b0655;Name=gltI;Note=glutamate%2C aspartate binding protein%2C periplasmic%3B part of GltJKLI ABC transporter;transl_table=11
MA_Anc	.	mat_peptide	686066	686905	.	-	0	Alias=b0655;ID=b0655;Name=gltI;Note=glutamate%2C aspartate binding protein%2C periplasmic%3B part of GltJKLI ABC transporter
MA_Anc	.	mobile_element	687075	688269	.	-	0	Name=IS5;Note=repeat region
MA_Anc	.	gene	687221	688237	.	-	0	Alias=b0656;ID=b0656;Name=insH1
MA_Anc	.	CDS	687221	688237	.	-	0	Alias=b0656;ID=b0656;Name=insH1;Note=IS5 transposase and trans-activator;transl_table=11
MA_Anc	.	repeat_region	688488	688521	.	+	0	Name=REP59 (repetitive extragenic palindromic) element%3B contains 1 REP sequences;Note=REP59 (repetitive extragenic palindromic) element%3B contains 1 REP sequences
MA_Anc	.	gene	688567	690105	.	-	0	Alias=b0657;ID=b0657;Name=lnt
MA_Anc	.	CDS	688567	690105	.	-	0	Alias=b0657;ID=b0657;Name=lnt;Note=apolipoprotein N-acyltransferase;transl_table=11
MA_Anc	.	gene	690130	691008	.	-	0	Alias=b0658;ID=b0658;Name=ybeX
MA_Anc	.	CDS	690130	691008	.	-	0	Alias=b0658;ID=b0658;Name=ybeX;Note=predicteed ion transport;transl_table=11
MA_Anc	.	gene	691098	691565	.	-	0	Alias=b0659;ID=b0659;Name=ybeY
MA_Anc	.	CDS	691098	691565	.	-	0	Alias=b0659;ID=b0659;Name=ybeY;Note=metal-binding heat shock protein required for rRNA maturation;transl_table=11
MA_Anc	.	gene	691562	692602	.	-	0	Alias=b0660;ID=b0660;Name=ybeZ
MA_Anc	.	CDS	691562	692602	.	-	0	Alias=b0660;ID=b0660;Name=ybeZ;Note=putative protein with nucleoside triphosphate hydrolase domain;transl_table=11
MA_Anc	.	gene	692755	694179	.	-	0	Alias=b0661;ID=b0661;Name=miaB
MA_Anc	.	CDS	692755	694179	.	-	0	Alias=b0661;ID=b0661;Name=miaB;Note=tRNA-i(6)A37 methylthiotransferase;transl_table=11
MA_Anc	.	gene	694325	695500	.	+	0	Alias=b0662;ID=b0662;Name=ubiF
MA_Anc	.	CDS	694325	695500	.	+	0	Alias=b0662;ID=b0662;Name=ubiF;Note=2-octaprenyl-3-methyl-6-methoxy-1%2C4-benzoquinol oxygenase;transl_table=11
MA_Anc	.	repeat_region	695531	695601	.	+	0	Name=REP60 (repetitive extragenic palindromic) element%3B contains 2 REP sequences;Note=REP60 (repetitive extragenic palindromic) element%3B contains 2 REP sequences
MA_Anc	.	gene	695654	695728	.	-	0	Alias=b0664;ID=b0664;Name=glnX
MA_Anc	.	tRNA	695654	695728	.	-	0	Alias=b0664;ID=b0664;Name=glnX;Note=tRNA-Gln
MA_Anc	.	gene	695766	695840	.	-	0	Alias=b0665;ID=b0665;Name=glnV
MA_Anc	.	tRNA	695766	695840	.	-	0	Alias=b0665;ID=b0665;Name=glnV;Note=tRNA-Gln
MA_Anc	.	gene	695888	695964	.	-	0	Alias=b0666;ID=b0666;Name=metU
MA_Anc	.	tRNA	695888	695964	.	-	0	Alias=b0666;ID=b0666;Name=metU;Note=tRNA-Met
MA_Anc	.	gene	695980	696054	.	-	0	Alias=b0668;ID=b0668;Name=glnW
MA_Anc	.	tRNA	695980	696054	.	-	0	Alias=b0668;ID=b0668;Name=glnW;Note=tRNA-Gln
MA_Anc	.	gene	696089	696163	.	-	0	Alias=b0670;ID=b0670;Name=glnU
MA_Anc	.	tRNA	696089	696163	.	-	0	Alias=b0670;ID=b0670;Name=glnU;Note=tRNA-Gln
MA_Anc	.	gene	696187	696271	.	-	0	Alias=b0672;ID=b0672;Name=leuW
MA_Anc	.	tRNA	696187	696271	.	-	0	Alias=b0672;ID=b0672;Name=leuW;Note=tRNA-Leu
MA_Anc	.	gene	696281	696357	.	-	0	Alias=b0673;ID=b0673;Name=metT
MA_Anc	.	tRNA	696281	696357	.	-	0	Alias=b0673;ID=b0673;Name=metT;Note=tRNA-Met
MA_Anc	.	gene	696737	698401	.	-	0	Alias=b0674;ID=b0674;Name=asnB
MA_Anc	.	CDS	696737	698401	.	-	0	Alias=b0674;ID=b0674;Name=asnB;Note=asparagine synthetase B;transl_table=11
MA_Anc	.	mat_peptide	696740	698398	.	-	0	Alias=b0674;ID=b0674;Name=asnB;Note=asparagine synthetase B
MA_Anc	.	repeat_region	698649	698746	.	+	0	Name=RIP61 (repetitive extragenic palindromic) element%3B contains 2 REP sequences and 1 IHF site;Note=RIP61 (repetitive extragenic palindromic) element%3B contains 2 REP sequences and 1 IHF site
MA_Anc	.	gene	698798	699550	.	-	0	Alias=b0675;ID=b0675;Name=nagD
MA_Anc	.	CDS	698798	699550	.	-	0	Alias=b0675;ID=b0675;Name=nagD;Note=UMP phosphatase;transl_table=11
MA_Anc	.	gene	699598	700818	.	-	0	Alias=b0676;ID=b0676;Name=nagC
MA_Anc	.	CDS	699598	700818	.	-	0	Alias=b0676;ID=b0676;Name=nagC;Note=DNA-binding transcriptional dual regulator%2C repressor of N-acetylglucosamine;transl_table=11
MA_Anc	.	gene	700827	701975	.	-	0	Alias=b0677;ID=b0677;Name=nagA
MA_Anc	.	CDS	700827	701975	.	-	0	Alias=b0677;ID=b0677;Name=nagA;Note=N-acetylglucosamine-6-phosphate deacetylase;transl_table=11
MA_Anc	.	gene	702035	702835	.	-	0	Alias=b0678;ID=b0678;Name=nagB
MA_Anc	.	CDS	702035	702835	.	-	0	Alias=b0678;ID=b0678;Name=nagB;Note=glucosamine-6-phosphate deaminase;transl_table=11
MA_Anc	.	gene	703168	705114	.	+	0	Alias=b0679;ID=b0679;Name=nagE
MA_Anc	.	CDS	703168	705114	.	+	0	Alias=b0679;ID=b0679;Name=nagE;Note=fused N-acetyl glucosamine specific PTS enzyme: IIC%2C IIB%2C and IIA components;transl_table=11
MA_Anc	.	repeat_region	705121	705156	.	+	0	Name=REP62 (repetitive extragenic palindromic) element%3B contains 1 REP sequences;Note=REP62 (repetitive extragenic palindromic) element%3B contains 1 REP sequences
MA_Anc	.	gene	705317	706981	.	+	0	Alias=b0680;ID=b0680;Name=glnS
MA_Anc	.	CDS	705317	706981	.	+	0	Alias=b0680;ID=b0680;Name=glnS;Note=glutamyl-tRNA synthetase;transl_table=11
MA_Anc	.	mat_peptide	705320	706978	.	+	0	Alias=b0680;ID=b0680;Name=glnS;Note=glutamyl-tRNA synthetase
MA_Anc	.	repeat_region	706994	707158	.	+	0	Name=RIP63 (repetitive extragenic palindromic) element%3B contains 3 REP sequences and 1 IHF site;Note=RIP63 (repetitive extragenic palindromic) element%3B contains 3 REP sequences and 1 IHF site
MA_Anc	.	gene	707558	708964	.	+	0	Alias=b0681;ID=b0681;Name=chiP
MA_Anc	.	CDS	707558	708964	.	+	0	Alias=b0681;ID=b0681;Name=chiP;Note=chitoporin%2C uptake of chitosugars;transl_table=11
MA_Anc	.	gene	709014	709340	.	+	0	Alias=b0682;ID=b0682;Name=chiQ
MA_Anc	.	CDS	709014	709340	.	+	0	Alias=b0682;ID=b0682;Name=chiQ;Note=putative lipoprotein induced by chitosugars;transl_table=11
MA_Anc	.	gene	709424	709870	.	-	0	Alias=b0683;ID=b0683;Name=fur
MA_Anc	.	CDS	709424	709870	.	-	0	Alias=b0683;ID=b0683;Name=fur;Note=DNA-binding transcriptional dual regulator of siderophore biosynthesis and transport;transl_table=11
MA_Anc	.	mat_peptide	709427	709867	.	-	0	Alias=b0683;ID=b0683;Name=fur;Note=DNA-binding transcriptional dual regulator of siderophore biosynthesis and transport
MA_Anc	.	gene	709863	709949	.	-	0	Alias=b4637;ID=b4637;Name=uof
MA_Anc	.	CDS	709863	709949	.	-	0	Alias=b4637;ID=b4637;Name=uof;Note=ryhB-regulated fur leader peptide;transl_table=11
MA_Anc	.	repeat_region	710132	710164	.	+	0	Name=REP64 (repetitive extragenic palindromic) element%3B contains 1 REP sequences;Note=REP64 (repetitive extragenic palindromic) element%3B contains 1 REP sequences
MA_Anc	.	gene	710159	710689	.	-	0	Alias=b0684;ID=b0684;Name=fldA
MA_Anc	.	CDS	710159	710689	.	-	0	Alias=b0684;ID=b0684;Name=fldA;Note=flavodoxin 1;transl_table=11
MA_Anc	.	mat_peptide	710162	710686	.	-	0	Alias=b0684;ID=b0684;Name=fldA;Note=flavodoxin 1
MA_Anc	.	gene	710829	711122	.	-	0	Alias=b0685;ID=b0685;Name=ybfE
MA_Anc	.	CDS	710829	711122	.	-	0	Alias=b0685;ID=b0685;Name=ybfE;Note=conserved protein%2C LexA-regulated;transl_table=11
MA_Anc	.	gene	711262	712026	.	-	0	Alias=b0686;ID=b0686;Name=ybfF
MA_Anc	.	CDS	711262	712026	.	-	0	Alias=b0686;ID=b0686;Name=ybfF;Note=acyl-CoA esterase;transl_table=11
MA_Anc	.	gene	712211	712756	.	+	0	Alias=b0687;ID=b0687;Name=seqA
MA_Anc	.	CDS	712211	712756	.	+	0	Alias=b0687;ID=b0687;Name=seqA;Note=regulatory protein for replication initiation;transl_table=11
MA_Anc	.	gene	712782	714422	.	+	0	Alias=b0688;ID=b0688;Name=pgm
MA_Anc	.	CDS	712782	714422	.	+	0	Alias=b0688;ID=b0688;Name=pgm;Note=phosphoglucomutase;transl_table=11
MA_Anc	.	repeat_region	714488	714585	.	+	0	Name=RIP65 (repetitive extragenic palindromic) element%3B contains 2 REP sequences and 1 IHF site;Note=RIP65 (repetitive extragenic palindromic) element%3B contains 2 REP sequences and 1 IHF site
MA_Anc	.	gene	714636	715130	.	+	0	Alias=b0689;ID=b0689;Name=ybfP
MA_Anc	.	CDS	714636	715130	.	+	0	Alias=b0689;ID=b0689;Name=ybfP;Note=lipoprotein;transl_table=11
MA_Anc	.	gene	715171	715821	.	-	0	Alias=b0691;ID=b0691;Name=ybfG;Pseudo=true
MA_Anc	.	CDS	715171	715821	.	-	0	Alias=b0691;ID=b0691;Name=ybfG;Note=pseudogene;Pseudo=true;transl_table=11
MA_Anc	.	gene	715945	716094	.	-	0	Alias=b4636;ID=b4636;Name=ybfI;Pseudo=true
MA_Anc	.	CDS	715945	716094	.	-	0	Alias=b4636;ID=b4636;Name=ybfI;Note=pseudogene;Pseudo=true;transl_table=11
MA_Anc	.	gene	716170	717489	.	-	0	Alias=b0692;ID=b0692;Name=potE
MA_Anc	.	CDS	716170	717489	.	-	0	Alias=b0692;ID=b0692;Name=potE;Note=putrescine/proton symporter: putrescine/ornithine antiporter;transl_table=11
MA_Anc	.	gene	717486	719684	.	-	0	Alias=b0693;ID=b0693;Name=speF
MA_Anc	.	CDS	717486	719684	.	-	0	Alias=b0693;ID=b0693;Name=speF;Note=ornithine decarboxylase isozyme%2C inducible;transl_table=11
MA_Anc	.	gene	719807	720064	.	+	0	Alias=b4590;ID=b4590;Name=ybfK
MA_Anc	.	CDS	719807	720064	.	+	0	Alias=b4590;ID=b4590;Name=ybfK;Note=hypothetical protein;transl_table=11
MA_Anc	.	gene	720280	720957	.	-	0	Alias=b0694;ID=b0694;Name=kdpE
MA_Anc	.	CDS	720280	720957	.	-	0	Alias=b0694;ID=b0694;Name=kdpE;Note=DNA-binding response regulator in two-component regulatory system with KdpD;transl_table=11
MA_Anc	.	gene	720954	723638	.	-	0	Alias=b0695;ID=b0695;Name=kdpD
MA_Anc	.	CDS	720954	723638	.	-	0	Alias=b0695;ID=b0695;Name=kdpD;Note=fused sensory histidine kinase in two-component regulatory system with KdpE: signal sensing protein;transl_table=11
MA_Anc	.	gene	723631	724203	.	-	0	Alias=b0696;ID=b0696;Name=kdpC
MA_Anc	.	CDS	723631	724203	.	-	0	Alias=b0696;ID=b0696;Name=kdpC;Note=potassium translocating ATPase%2C subunit C;transl_table=11
MA_Anc	.	gene	724212	726260	.	-	0	Alias=b0697;ID=b0697;Name=kdpB
MA_Anc	.	CDS	724212	726260	.	-	0	Alias=b0697;ID=b0697;Name=kdpB;Note=potassium translocating ATPase%2C subunit B;transl_table=11
MA_Anc	.	gene	726283	727956	.	-	0	Alias=b0698;ID=b0698;Name=kdpA
MA_Anc	.	CDS	726283	727956	.	-	0	Alias=b0698;ID=b0698;Name=kdpA;Note=potassium translocating ATPase%2C subunit A;transl_table=11
MA_Anc	.	gene	727956	728045	.	-	0	Alias=b4513;ID=b4513;Name=kdpF
MA_Anc	.	CDS	727956	728045	.	-	0	Alias=b4513;ID=b4513;Name=kdpF;Note=potassium ion accessory transporter subunit;transl_table=11
MA_Anc	.	gene	728358	728564	.	+	0	Alias=b0699;ID=b0699;Name=ybfA
MA_Anc	.	CDS	728358	728564	.	+	0	Alias=b0699;ID=b0699;Name=ybfA;Note=hypothetical protein;transl_table=11
MA_Anc	.	gene	728807	733000	.	+	0	Alias=b0700;ID=b0700;Name=rhsC
MA_Anc	.	CDS	728807	733000	.	+	0	Alias=b0700;ID=b0700;Name=rhsC;Note=rhsC element core protein RshC;transl_table=11
MA_Anc	.	gene	733000	733326	.	+	0	Alias=b0702;ID=b0702;Name=ybfB
MA_Anc	.	CDS	733000	733326	.	+	0	Alias=b0702;ID=b0702;Name=ybfB;Note=putative membrane protein;transl_table=11
MA_Anc	.	gene	733357	734877	.	+	0	Alias=b0703;ID=b0703;Name=ybfO;Pseudo=true
MA_Anc	.	CDS	733357	734877	.	+	0	Alias=b0703;ID=b0703;Name=ybfO;Note=pseudogene%2C rhs-like;Pseudo=true;transl_table=11
MA_Anc	.	gene	734874	735443	.	+	0	Alias=b0704;ID=b0704;Name=ybfC
MA_Anc	.	CDS	734874	735443	.	+	0	Alias=b0704;ID=b0704;Name=ybfC;Note=hypothetical protein;transl_table=11
MA_Anc	.	gene	735669	735908	.	+	0	Alias=b4514;ID=b4514;Name=ybfQ;Pseudo=true
MA_Anc	.	CDS	735669	735908	.	+	0	Alias=b4514;ID=b4514;Name=ybfQ;Note=pseudogene%2C H repeat-associated protein;Pseudo=true;transl_table=11
MA_Anc	.	gene	736049	737185	.	+	0	Alias=b0705;ID=b0705;Name=ybfL;Pseudo=true
MA_Anc	.	CDS	736049	737185	.	+	0	Alias=b0705;ID=b0705;Name=ybfL;Note=predicted transposase (pseudogene)%3Bputative factor%3B Not classified%3B putative receptor protein;Pseudo=true;transl_table=11
MA_Anc	.	gene	737316	738077	.	+	0	Alias=b0706;ID=b0706;Name=ybfD
MA_Anc	.	CDS	737316	738077	.	+	0	Alias=b0706;ID=b0706;Name=ybfD;Note=hypothetical protein;transl_table=11
MA_Anc	.	gene	738225	738734	.	+	0	Alias=b0707;ID=b0707;Name=ybgA
MA_Anc	.	CDS	738225	738734	.	+	0	Alias=b0707;ID=b0707;Name=ybgA;Note=conserved protein%2C DUF1722 family;transl_table=11
MA_Anc	.	gene	738731	740149	.	+	0	Alias=b0708;ID=b0708;Name=phr
MA_Anc	.	CDS	738731	740149	.	+	0	Alias=b0708;ID=b0708;Name=phr;Note=deoxyribodipyrimidine photolyase%2C FAD-binding;transl_table=11
MA_Anc	.	mat_peptide	738734	740146	.	+	0	Alias=b0708;ID=b0708;Name=phr;Note=deoxyribodipyrimidine photolyase%2C FAD-binding
MA_Anc	.	repeat_region	740178	740283	.	+	0	Name=RIP66 (repetitive extragenic palindromic) element%3B contains 2 REP sequences and 1 IHF site;Note=RIP66 (repetitive extragenic palindromic) element%3B contains 2 REP sequences and 1 IHF site
MA_Anc	.	gene	740299	741780	.	-	0	Alias=b0709;ID=b0709;Name=dtpD
MA_Anc	.	CDS	740299	741780	.	-	0	Alias=b0709;ID=b0709;Name=dtpD;Note=dipeptide and tripeptide permease D;transl_table=11
MA_Anc	.	gene	742051	742794	.	+	0	Alias=b0710;ID=b0710;Name=ybgI
MA_Anc	.	CDS	742051	742794	.	+	0	Alias=b0710;ID=b0710;Name=ybgI;Note=conserved metal-binding protein%2C NIF3 family;transl_table=11
MA_Anc	.	gene	742817	743473	.	+	0	Alias=b0711;ID=b0711;Name=ybgJ
MA_Anc	.	CDS	742817	743473	.	+	0	Alias=b0711;ID=b0711;Name=ybgJ;Note=putative allophanate hydrolase%2C subunit 1;transl_table=11
MA_Anc	.	gene	743467	744399	.	+	0	Alias=b0712;ID=b0712;Name=ybgK
MA_Anc	.	CDS	743467	744399	.	+	0	Alias=b0712;ID=b0712;Name=ybgK;Note=putative allophanate hydrolase%2C subunit 2;transl_table=11
MA_Anc	.	gene	744389	745123	.	+	0	Alias=b0713;ID=b0713;Name=ybgL
MA_Anc	.	CDS	744389	745123	.	+	0	Alias=b0713;ID=b0713;Name=ybgL;Note=conserved protein%2C UPF0271 family;transl_table=11
MA_Anc	.	gene	745159	745950	.	+	0	Alias=b0714;ID=b0714;Name=nei
MA_Anc	.	CDS	745159	745950	.	+	0	Alias=b0714;ID=b0714;Name=nei;Note=endonuclease VIII/ 5-formyluracil/5-hydroxymethyluracil DNA glycosylase;transl_table=11
MA_Anc	.	mat_peptide	745162	745947	.	+	0	Alias=b0714;ID=b0714;Name=nei;Note=endonuclease VIII/ 5-formyluracil/5-hydroxymethyluracil DNA glycosylase
MA_Anc	.	gene	745947	746993	.	-	0	Alias=b0715;ID=b0715;Name=abrB
MA_Anc	.	CDS	745947	746993	.	-	0	Alias=b0715;ID=b0715;Name=abrB;Note=regulator of aidB expression%3B inner membrane protein;transl_table=11
MA_Anc	.	gene	747145	748206	.	-	0	Alias=b0716;ID=b0716;Name=ybgO
MA_Anc	.	CDS	747145	748206	.	-	0	Alias=b0716;ID=b0716;Name=ybgO;Note=putative fimbrial-like adhesin protein;transl_table=11
MA_Anc	.	gene	748203	748931	.	-	0	Alias=b0717;ID=b0717;Name=ybgP
MA_Anc	.	CDS	748203	748931	.	-	0	Alias=b0717;ID=b0717;Name=ybgP;Note=putative periplasmic pilus chaperone;transl_table=11
MA_Anc	.	gene	748946	751393	.	-	0	Alias=b0718;ID=b0718;Name=ybgQ
MA_Anc	.	CDS	748946	751393	.	-	0	Alias=b0718;ID=b0718;Name=ybgQ;Note=putative outer membrane protein;transl_table=11
MA_Anc	.	gene	751453	752019	.	-	0	Alias=b0719;ID=b0719;Name=ybgD
MA_Anc	.	CDS	751453	752019	.	-	0	Alias=b0719;ID=b0719;Name=ybgD;Note=putative fimbrial-like adhesin protein;transl_table=11
MA_Anc	.	gene	752409	753692	.	-	0	Alias=b0720;ID=b0720;Name=gltA
MA_Anc	.	CDS	752409	753692	.	-	0	Alias=b0720;ID=b0720;Name=gltA;Note=citrate synthase;transl_table=11
MA_Anc	.	mat_peptide	752412	753689	.	-	0	Alias=b0720;ID=b0720;Name=gltA;Note=citrate synthase
MA_Anc	.	gene	754401	754790	.	+	0	Alias=b0721;ID=b0721;Name=sdhC
MA_Anc	.	CDS	754401	754790	.	+	0	Alias=b0721;ID=b0721;Name=sdhC;Note=succinate dehydrogenase%2C membrane subunit%2C binds cytochrome b556;transl_table=11
MA_Anc	.	gene	754784	755131	.	+	0	Alias=b0722;ID=b0722;Name=sdhD
MA_Anc	.	CDS	754784	755131	.	+	0	Alias=b0722;ID=b0722;Name=sdhD;Note=succinate dehydrogenase%2C membrane subunit%2C binds cytochrome b556;transl_table=11
MA_Anc	.	gene	755131	756897	.	+	0	Alias=b0723;ID=b0723;Name=sdhA
MA_Anc	.	CDS	755131	756897	.	+	0	Alias=b0723;ID=b0723;Name=sdhA;Note=succinate dehydrogenase%2C flavoprotein subunit;transl_table=11
MA_Anc	.	gene	756913	757629	.	+	0	Alias=b0724;ID=b0724;Name=sdhB
MA_Anc	.	CDS	756913	757629	.	+	0	Alias=b0724;ID=b0724;Name=sdhB;Note=succinate dehydrogenase%2C FeS subunit;transl_table=11
MA_Anc	.	repeat_region	757633	757750	.	+	0	Name=RIP67 (repetitive extragenic palindromic) element%3B contains 3 REP sequences and 1 IHF site;Note=RIP67 (repetitive extragenic palindromic) element%3B contains 3 REP sequences and 1 IHF site
MA_Anc	.	gene	757930	760731	.	+	0	Alias=b0726;ID=b0726;Name=sucA
MA_Anc	.	CDS	757930	760731	.	+	0	Alias=b0726;ID=b0726;Name=sucA;Note=2-oxoglutarate decarboxylase%2C thiamin-requiring;transl_table=11
MA_Anc	.	gene	760746	761963	.	+	0	Alias=b0727;ID=b0727;Name=sucB
MA_Anc	.	CDS	760746	761963	.	+	0	Alias=b0727;ID=b0727;Name=sucB;Note=dihydrolipoyltranssuccinase;transl_table=11
MA_Anc	.	mat_peptide	760749	761960	.	+	0	Alias=b0727;ID=b0727;Name=sucB;Note=dihydrolipoyltranssuccinase
MA_Anc	.	repeat_region	761986	762152	.	+	0	Name=REP68 (repetitive extragenic palindromic) element%3B contains 4 REP sequences;Note=REP68 (repetitive extragenic palindromic) element%3B contains 4 REP sequences
MA_Anc	.	gene	762238	763404	.	+	0	Alias=b0728;ID=b0728;Name=sucC
MA_Anc	.	CDS	762238	763404	.	+	0	Alias=b0728;ID=b0728;Name=sucC;Note=succinyl-CoA synthetase%2C beta subunit;transl_table=11
MA_Anc	.	gene	763404	764273	.	+	0	Alias=b0729;ID=b0729;Name=sucD
MA_Anc	.	CDS	763404	764273	.	+	0	Alias=b0729;ID=b0729;Name=sucD;Note=succinyl-CoA synthetase%2C NAD(P)-binding%2C alpha subunit;transl_table=11
MA_Anc	.	mat_peptide	763407	764270	.	+	0	Alias=b0729;ID=b0729;Name=sucD;Note=succinyl-CoA synthetase%2C NAD(P)-binding%2C alpha subunit
MA_Anc	.	gene	764377	765099	.	-	0	Alias=b0730;ID=b0730;Name=mngR
MA_Anc	.	CDS	764377	765099	.	-	0	Alias=b0730;ID=b0730;Name=mngR;Note=DNA-binding transcriptional dual regulator%2C fatty-acyl-binding;transl_table=11
MA_Anc	.	gene	765208	767184	.	+	0	Alias=b0731;ID=b0731;Name=mngA
MA_Anc	.	CDS	765208	767184	.	+	0	Alias=b0731;ID=b0731;Name=mngA;Note=fused 2-O-a-mannosyl-D-glycerate specific PTS enzymes: IIA component/IIB component/IIC component;transl_table=11
MA_Anc	.	gene	767202	769835	.	+	0	Alias=b0732;ID=b0732;Name=mngB
MA_Anc	.	CDS	767202	769835	.	+	0	Alias=b0732;ID=b0732;Name=mngB;Note=alpha-mannosidase;transl_table=11
MA_Anc	.	repeat_region	769899	769997	.	+	0	Name=RIP69 (repetitive extragenic palindromic) element%3B contains 2 REP sequences and 1 IHF site;Note=RIP69 (repetitive extragenic palindromic) element%3B contains 2 REP sequences and 1 IHF site
MA_Anc	.	gene	770682	772250	.	+	0	Alias=b0733;ID=b0733;Name=cydA
MA_Anc	.	CDS	770682	772250	.	+	0	Alias=b0733;ID=b0733;Name=cydA;Note=cytochrome d terminal oxidase%2C subunit I;transl_table=11
MA_Anc	.	gene	772266	773405	.	+	0	Alias=b0734;ID=b0734;Name=cydB
MA_Anc	.	CDS	772266	773405	.	+	0	Alias=b0734;ID=b0734;Name=cydB;Note=cytochrome d terminal oxidase%2C subunit II;transl_table=11
MA_Anc	.	gene	773420	773533	.	+	0	Alias=b4515;ID=b4515;Name=ybgT
MA_Anc	.	CDS	773420	773533	.	+	0	Alias=b4515;ID=b4515;Name=ybgT;Note=hypothetical protein;transl_table=11
MA_Anc	.	gene	773533	773826	.	+	0	Alias=b0735;ID=b0735;Name=ybgE
MA_Anc	.	CDS	773533	773826	.	+	0	Alias=b0735;ID=b0735;Name=ybgE;Note=hypothetical protein;transl_table=11
MA_Anc	.	gene	773976	774380	.	+	0	Alias=b0736;ID=b0736;Name=ybgC
MA_Anc	.	CDS	773976	774380	.	+	0	Alias=b0736;ID=b0736;Name=ybgC;Note=acyl-CoA thioesterase%2C involved in phospholipid metabolism;transl_table=11
MA_Anc	.	gene	774377	775069	.	+	0	Alias=b0737;ID=b0737;Name=tolQ
MA_Anc	.	CDS	774377	775069	.	+	0	Alias=b0737;ID=b0737;Name=tolQ;Note=membrane spanning protein in TolA-TolQ-TolR complex;transl_table=11
MA_Anc	.	gene	775073	775501	.	+	0	Alias=b0738;ID=b0738;Name=tolR
MA_Anc	.	CDS	775073	775501	.	+	0	Alias=b0738;ID=b0738;Name=tolR;Note=membrane spanning protein in TolA-TolQ-TolR complex;transl_table=11
MA_Anc	.	gene	775566	776831	.	+	0	Alias=b0739;ID=b0739;Name=tolA
MA_Anc	.	CDS	775566	776831	.	+	0	Alias=b0739;ID=b0739;Name=tolA;Note=membrane anchored protein in TolA-TolQ-TolR complex;transl_table=11
MA_Anc	.	gene	776964	778256	.	+	0	Alias=b0740;ID=b0740;Name=tolB
MA_Anc	.	CDS	776964	778256	.	+	0	Alias=b0740;ID=b0740;Name=tolB;Note=periplasmic protein;transl_table=11
MA_Anc	.	mat_peptide	777027	778253	.	+	0	Alias=b0740;ID=b0740;Name=tolB;Note=periplasmic protein
MA_Anc	.	gene	778291	778812	.	+	0	Alias=b0741;ID=b0741;Name=pal
MA_Anc	.	CDS	778291	778812	.	+	0	Alias=b0741;ID=b0741;Name=pal;Note=peptidoglycan-associated outer membrane lipoprotein;transl_table=11
MA_Anc	.	gene	778822	779613	.	+	0	Alias=b0742;ID=b0742;Name=ybgF
MA_Anc	.	CDS	778822	779613	.	+	0	Alias=b0742;ID=b0742;Name=ybgF;Note=periplasmic TolA-binding protein;transl_table=11
MA_Anc	.	gene	779778	779853	.	+	0	Alias=b0743;ID=b0743;Name=lysT
MA_Anc	.	tRNA	779778	779853	.	+	0	Alias=b0743;ID=b0743;Name=lysT;Note=tRNA-Lys
MA_Anc	.	gene	779989	780064	.	+	0	Alias=b0744;ID=b0744;Name=valT
MA_Anc	.	tRNA	779989	780064	.	+	0	Alias=b0744;ID=b0744;Name=valT;Note=tRNA-Val
MA_Anc	.	gene	780067	780142	.	+	0	Alias=b0745;ID=b0745;Name=lysW
MA_Anc	.	tRNA	780067	780142	.	+	0	Alias=b0745;ID=b0745;Name=lysW;Note=tRNA-Lys
MA_Anc	.	gene	780292	780367	.	+	0	Alias=b0746;ID=b0746;Name=valZ
MA_Anc	.	tRNA	780292	780367	.	+	0	Alias=b0746;ID=b0746;Name=valZ;Note=tRNA-Val
MA_Anc	.	gene	780371	780446	.	+	0	Alias=b0747;ID=b0747;Name=lysY
MA_Anc	.	tRNA	780371	780446	.	+	0	Alias=b0747;ID=b0747;Name=lysY;Note=tRNA-Lys
MA_Anc	.	gene	780593	780668	.	+	0	Alias=b0748;ID=b0748;Name=lysZ
MA_Anc	.	tRNA	780593	780668	.	+	0	Alias=b0748;ID=b0748;Name=lysZ;Note=tRNA-Lys
MA_Anc	.	gene	780801	780876	.	+	0	Alias=b0749;ID=b0749;Name=lysQ
MA_Anc	.	tRNA	780801	780876	.	+	0	Alias=b0749;ID=b0749;Name=lysQ;Note=tRNA-Lys
MA_Anc	.	gene	781309	782352	.	+	0	Alias=b0750;ID=b0750;Name=nadA
MA_Anc	.	CDS	781309	782352	.	+	0	Alias=b0750;ID=b0750;Name=nadA;Note=quinolinate synthase%2C subunit A;transl_table=11
MA_Anc	.	gene	782390	783109	.	+	0	Alias=b0751;ID=b0751;Name=pnuC
MA_Anc	.	CDS	782390	783109	.	+	0	Alias=b0751;ID=b0751;Name=pnuC;Note=nicotinamide riboside transporter;transl_table=11
MA_Anc	.	gene	783106	784047	.	-	0	Alias=b0752;ID=b0752;Name=zitB
MA_Anc	.	CDS	783106	784047	.	-	0	Alias=b0752;ID=b0752;Name=zitB;Note=zinc efflux system;transl_table=11
MA_Anc	.	gene	784161	784541	.	-	0	Alias=b0753;ID=b0753;Name=ybgS
MA_Anc	.	CDS	784161	784541	.	-	0	Alias=b0753;ID=b0753;Name=ybgS;Note=hypothetical protein;transl_table=11
MA_Anc	.	gene	784857	785909	.	+	0	Alias=b0754;ID=b0754;Name=aroG
MA_Anc	.	CDS	784857	785909	.	+	0	Alias=b0754;ID=b0754;Name=aroG;Note=3-deoxy-D-arabino-heptulosonate-7-phosphate synthase%2C phenylalanine repressible;transl_table=11
MA_Anc	.	repeat_region	785959	785993	.	+	0	Name=REP70 (repetitive extragenic palindromic) element%3B contains 1 REP sequences;Note=REP70 (repetitive extragenic palindromic) element%3B contains 1 REP sequences
MA_Anc	.	gene	786067	786819	.	-	0	Alias=b0755;ID=b0755;Name=gpmA
MA_Anc	.	CDS	786067	786819	.	-	0	Alias=b0755;ID=b0755;Name=gpmA;Note=phosphoglyceromutase 1;transl_table=11
MA_Anc	.	mat_peptide	786070	786816	.	-	0	Alias=b0755;ID=b0755;Name=gpmA;Note=phosphoglyceromutase 1
MA_Anc	.	gene	787021	788061	.	-	0	Alias=b0756;ID=b0756;Name=galM
MA_Anc	.	CDS	787021	788061	.	-	0	Alias=b0756;ID=b0756;Name=galM;Note=galactose-1-epimerase (mutarotase);transl_table=11
MA_Anc	.	gene	788055	789203	.	-	0	Alias=b0757;ID=b0757;Name=galK
MA_Anc	.	CDS	788055	789203	.	-	0	Alias=b0757;ID=b0757;Name=galK;Note=galactokinase;transl_table=11
MA_Anc	.	mat_peptide	788058	789200	.	-	0	Alias=b0757;ID=b0757;Name=galK;Note=galactokinase
MA_Anc	.	gene	789207	790253	.	-	0	Alias=b0758;ID=b0758;Name=galT
MA_Anc	.	CDS	789207	790253	.	-	0	Alias=b0758;ID=b0758;Name=galT;Note=galactose-1-phosphate uridylyltransferase;transl_table=11
MA_Anc	.	mat_peptide	789210	790250	.	-	0	Alias=b0758;ID=b0758;Name=galT;Note=galactose-1-phosphate uridylyltransferase
MA_Anc	.	gene	790263	791279	.	-	0	Alias=b0759;ID=b0759;Name=galE
MA_Anc	.	CDS	790263	791279	.	-	0	Alias=b0759;ID=b0759;Name=galE;Note=UDP-galactose-4-epimerase;transl_table=11
MA_Anc	.	repeat_region	791488	791521	.	+	0	Name=REP71 (repetitive extragenic palindromic) element%3B contains 1 REP sequences;Note=REP71 (repetitive extragenic palindromic) element%3B contains 1 REP sequences
MA_Anc	.	gene	791540	793012	.	-	0	Alias=b0760;ID=b0760;Name=modF
MA_Anc	.	CDS	791540	793012	.	-	0	Alias=b0760;ID=b0760;Name=modF;Note=fused molybdate transporter subunits of ABC superfamily: ATP-binding components;transl_table=11
MA_Anc	.	gene	793080	793868	.	-	0	Alias=b0761;ID=b0761;Name=modE
MA_Anc	.	CDS	793080	793868	.	-	0	Alias=b0761;ID=b0761;Name=modE;Note=DNA-binding transcriptional repressor for the molybdenum transport operon modABC;transl_table=11
MA_Anc	.	gene	793997	794146	.	+	0	Alias=b0762;ID=b0762;Name=acrZ
MA_Anc	.	CDS	793997	794146	.	+	0	Alias=b0762;ID=b0762;Name=acrZ;Note=AcrAB-TolC efflux pump accessory protein%2C membrane-associated;transl_table=11
MA_Anc	.	gene	794313	795086	.	+	0	Alias=b0763;ID=b0763;Name=modA
MA_Anc	.	CDS	794313	795086	.	+	0	Alias=b0763;ID=b0763;Name=modA;Note=molybdate transporter subunit;transl_table=11
MA_Anc	.	mat_peptide	794385	795083	.	+	0	Alias=b0763;ID=b0763;Name=modA;Note=molybdate transporter subunit
MA_Anc	.	gene	795086	795775	.	+	0	Alias=b0764;ID=b0764;Name=modB
MA_Anc	.	CDS	795086	795775	.	+	0	Alias=b0764;ID=b0764;Name=modB;Note=molybdate transporter subunit;transl_table=11
MA_Anc	.	gene	795778	796836	.	+	0	Alias=b0765;ID=b0765;Name=modC
MA_Anc	.	CDS	795778	796836	.	+	0	Alias=b0765;ID=b0765;Name=modC;Note=molybdate transporter subunit;transl_table=11
MA_Anc	.	gene	796837	797655	.	-	0	Alias=b0766;ID=b0766;Name=ybhA
MA_Anc	.	CDS	796837	797655	.	-	0	Alias=b0766;ID=b0766;Name=ybhA;Note=pyridoxal phosphate (PLP) phosphatase;transl_table=11
MA_Anc	.	gene	797810	798805	.	+	0	Alias=b0767;ID=b0767;Name=pgl
MA_Anc	.	CDS	797810	798805	.	+	0	Alias=b0767;ID=b0767;Name=pgl;Note=6-phosphogluconolactonase;transl_table=11
MA_Anc	.	gene	798846	799799	.	-	0	Alias=b0768;ID=b0768;Name=ybhD
MA_Anc	.	CDS	798846	799799	.	-	0	Alias=b0768;ID=b0768;Name=ybhD;Note=putative DNA-binding transcriptional regulator;transl_table=11
MA_Anc	.	gene	799983	801035	.	+	0	Alias=b0769;ID=b0769;Name=ybhH
MA_Anc	.	CDS	799983	801035	.	+	0	Alias=b0769;ID=b0769;Name=ybhH;Note=hypothetical protein;transl_table=11
MA_Anc	.	gene	801111	802544	.	+	0	Alias=b0770;ID=b0770;Name=ybhI
MA_Anc	.	CDS	801111	802544	.	+	0	Alias=b0770;ID=b0770;Name=ybhI;Note=putative transporter;transl_table=11
MA_Anc	.	gene	802727	804988	.	+	0	Alias=b0771;ID=b0771;Name=ybhJ
MA_Anc	.	CDS	802727	804988	.	+	0	Alias=b0771;ID=b0771;Name=ybhJ;Note=putative hydratase;transl_table=11
MA_Anc	.	repeat_region	805028	805205	.	+	0	Name=REP72 (repetitive extragenic palindromic) element%3B contains 4 REP sequences;Note=REP72 (repetitive extragenic palindromic) element%3B contains 4 REP sequences
MA_Anc	.	gene	805222	806505	.	-	0	Alias=b0772;ID=b0772;Name=ybhC
MA_Anc	.	CDS	805222	806505	.	-	0	Alias=b0772;ID=b0772;Name=ybhC;Note=acyl-CoA thioesterase%2C lipoprotein;transl_table=11
MA_Anc	.	gene	806657	807133	.	-	0	Alias=b0773;ID=b0773;Name=ybhB
MA_Anc	.	CDS	806657	807133	.	-	0	Alias=b0773;ID=b0773;Name=ybhB;Note=kinase inhibitor homolog%2C UPF0098 family;transl_table=11
MA_Anc	.	gene	807192	808481	.	-	0	Alias=b0774;ID=b0774;Name=bioA
MA_Anc	.	CDS	807192	808481	.	-	0	Alias=b0774;ID=b0774;Name=bioA;Note=7%2C8-diaminopelargonic acid synthase%2C PLP-dependent;transl_table=11
MA_Anc	.	gene	808568	809608	.	+	0	Alias=b0775;ID=b0775;Name=bioB
MA_Anc	.	CDS	808568	809608	.	+	0	Alias=b0775;ID=b0775;Name=bioB;Note=biotin synthase;transl_table=11
MA_Anc	.	gene	809605	810759	.	+	0	Alias=b0776;ID=b0776;Name=bioF
MA_Anc	.	CDS	809605	810759	.	+	0	Alias=b0776;ID=b0776;Name=bioF;Note=8-amino-7-oxononanoate synthase;transl_table=11
MA_Anc	.	gene	810746	811501	.	+	0	Alias=b0777;ID=b0777;Name=bioC
MA_Anc	.	CDS	810746	811501	.	+	0	Alias=b0777;ID=b0777;Name=bioC;Note=malonyl-CoA methyltransferase%2C SAM-dependent;transl_table=11
MA_Anc	.	gene	811494	812171	.	+	0	Alias=b0778;ID=b0778;Name=bioD
MA_Anc	.	CDS	811494	812171	.	+	0	Alias=b0778;ID=b0778;Name=bioD;Note=dethiobiotin synthetase;transl_table=11
MA_Anc	.	mat_peptide	811497	812168	.	+	0	Alias=b0778;ID=b0778;Name=bioD;Note=dethiobiotin synthetase
MA_Anc	.	gene	812750	814771	.	+	0	Alias=b0779;ID=b0779;Name=uvrB
MA_Anc	.	CDS	812750	814771	.	+	0	Alias=b0779;ID=b0779;Name=uvrB;Note=excinulease of nucleotide excision repair%2C DNA damage recognition component;transl_table=11
MA_Anc	.	mat_peptide	812753	814768	.	+	0	Alias=b0779;ID=b0779;Name=uvrB;Note=excinulease of nucleotide excision repair%2C DNA damage recognition component
MA_Anc	.	repeat_region	814809	814905	.	+	0	Name=RIP73 (repetitive extragenic palindromic) element%3B contains 2 REP sequences and 1 IHF site;Note=RIP73 (repetitive extragenic palindromic) element%3B contains 2 REP sequences and 1 IHF site
MA_Anc	.	gene	814963	815871	.	-	0	Alias=b0780;ID=b0780;Name=ybhK
MA_Anc	.	CDS	814963	815871	.	-	0	Alias=b0780;ID=b0780;Name=ybhK;Note=putative transferase with NAD(P)-binding Rossmann-fold domain;transl_table=11
MA_Anc	.	gene	816268	817257	.	+	0	Alias=b0781;ID=b0781;Name=moaA
MA_Anc	.	CDS	816268	817257	.	+	0	Alias=b0781;ID=b0781;Name=moaA;Note=molybdopterin biosynthesis protein A;transl_table=11
MA_Anc	.	gene	817279	817791	.	+	0	Alias=b0782;ID=b0782;Name=moaB
MA_Anc	.	CDS	817279	817791	.	+	0	Alias=b0782;ID=b0782;Name=moaB;Note=molybdopterin biosynthesis protein B;transl_table=11
MA_Anc	.	mat_peptide	817282	817788	.	+	0	Alias=b0782;ID=b0782;Name=moaB;Note=molybdopterin biosynthesis protein B
MA_Anc	.	gene	817794	818279	.	+	0	Alias=b0783;ID=b0783;Name=moaC
MA_Anc	.	CDS	817794	818279	.	+	0	Alias=b0783;ID=b0783;Name=moaC;Note=molybdopterin biosynthesis%2C protein C;transl_table=11
MA_Anc	.	mat_peptide	817797	818276	.	+	0	Alias=b0783;ID=b0783;Name=moaC;Note=molybdopterin biosynthesis%2C protein C
MA_Anc	.	gene	818272	818517	.	+	0	Alias=b0784;ID=b0784;Name=moaD
MA_Anc	.	CDS	818272	818517	.	+	0	Alias=b0784;ID=b0784;Name=moaD;Note=molybdopterin synthase%2C small subunit;transl_table=11
MA_Anc	.	gene	818519	818971	.	+	0	Alias=b0785;ID=b0785;Name=moaE
MA_Anc	.	CDS	818519	818971	.	+	0	Alias=b0785;ID=b0785;Name=moaE;Note=molybdopterin synthase%2C large subunit;transl_table=11
MA_Anc	.	mat_peptide	818522	818968	.	+	0	Alias=b0785;ID=b0785;Name=moaE;Note=molybdopterin synthase%2C large subunit
MA_Anc	.	repeat_region	818982	819008	.	+	0	Name=REP74 (repetitive extragenic palindromic) element%3B contains 1 REP sequences;Note=REP74 (repetitive extragenic palindromic) element%3B contains 1 REP sequences
MA_Anc	.	gene	819108	819812	.	+	0	Alias=b0786;ID=b0786;Name=ybhL
MA_Anc	.	CDS	819108	819812	.	+	0	Alias=b0786;ID=b0786;Name=ybhL;Note=inner membrane protein%2C UPF0005 family;transl_table=11
MA_Anc	.	gene	820017	820730	.	+	0	Alias=b0787;ID=b0787;Name=ybhM
MA_Anc	.	CDS	820017	820730	.	+	0	Alias=b0787;ID=b0787;Name=ybhM;Note=inner membrane protein%2C UPF0005 family;transl_table=11
MA_Anc	.	gene	820766	821722	.	-	0	Alias=b0788;ID=b0788;Name=ybhN
MA_Anc	.	CDS	820766	821722	.	-	0	Alias=b0788;ID=b0788;Name=ybhN;Note=conserved inner membrane protein;transl_table=11
MA_Anc	.	gene	821722	822963	.	-	0	Alias=b0789;ID=b0789;Name=clsB
MA_Anc	.	CDS	821722	822963	.	-	0	Alias=b0789;ID=b0789;Name=clsB;Note=cardiolipin synthase 2;transl_table=11
MA_Anc	.	gene	822960	823721	.	-	0	Alias=b0790;ID=b0790;Name=ybhP
MA_Anc	.	CDS	822960	823721	.	-	0	Alias=b0790;ID=b0790;Name=ybhP;Note=conserved protein%2C endo/exonuclease/phosphatase family PFAM PF03372;transl_table=11
MA_Anc	.	gene	823854	824264	.	+	0	Alias=b0791;ID=b0791;Name=ybhQ
MA_Anc	.	CDS	823854	824264	.	+	0	Alias=b0791;ID=b0791;Name=ybhQ;Note=inner membrane protein;transl_table=11
MA_Anc	.	gene	824226	825332	.	-	0	Alias=b0792;ID=b0792;Name=ybhR
MA_Anc	.	CDS	824226	825332	.	-	0	Alias=b0792;ID=b0792;Name=ybhR;Note=putative transporter subunit: membrane component of ABC superfamily;transl_table=11
MA_Anc	.	gene	825343	826476	.	-	0	Alias=b0793;ID=b0793;Name=ybhS
MA_Anc	.	CDS	825343	826476	.	-	0	Alias=b0793;ID=b0793;Name=ybhS;Note=putative transporter subunit: membrane component of ABC superfamily;transl_table=11
MA_Anc	.	gene	826469	828205	.	-	0	Alias=b0794;ID=b0794;Name=ybhF
MA_Anc	.	CDS	826469	828205	.	-	0	Alias=b0794;ID=b0794;Name=ybhF;Note=fused predicted transporter subunits of ABC superfamily: ATP-binding components;transl_table=11
MA_Anc	.	gene	828198	829196	.	-	0	Alias=b0795;ID=b0795;Name=ybhG
MA_Anc	.	CDS	828198	829196	.	-	0	Alias=b0795;ID=b0795;Name=ybhG;Note=putative membrane fusion protein (MFP) component of efflux pump%2C membrane anchor;transl_table=11
MA_Anc	.	gene	829196	829867	.	-	0	Alias=b0796;ID=b0796;Name=ybiH
MA_Anc	.	CDS	829196	829867	.	-	0	Alias=b0796;ID=b0796;Name=ybiH;Note=putative DNA-binding transcriptional regulator;transl_table=11
MA_Anc	.	gene	830096	831460	.	+	0	Alias=b0797;ID=b0797;Name=rhlE
MA_Anc	.	CDS	830096	831460	.	+	0	Alias=b0797;ID=b0797;Name=rhlE;Note=ATP-dependent RNA helicase;transl_table=11
MA_Anc	.	repeat_region	831513	831610	.	+	0	Name=RIP75 (repetitive extragenic palindromic) element%3B contains 2 REP sequences and 1 IHF site;Note=RIP75 (repetitive extragenic palindromic) element%3B contains 2 REP sequences and 1 IHF site
MA_Anc	.	gene	831692	832174	.	-	0	Alias=b0798;ID=b0798;Name=ybiA
MA_Anc	.	CDS	831692	832174	.	-	0	Alias=b0798;ID=b0798;Name=ybiA;Note=conserved protein%2C DUF1768 family;transl_table=11
MA_Anc	.	gene	832294	834444	.	+	0	Alias=b0799;ID=b0799;Name=dinG
MA_Anc	.	CDS	832294	834444	.	+	0	Alias=b0799;ID=b0799;Name=dinG;Note=ATP-dependent DNA helicase;transl_table=11
MA_Anc	.	gene	834472	835434	.	+	0	Alias=b0800;ID=b0800;Name=ybiB
MA_Anc	.	CDS	834472	835434	.	+	0	Alias=b0800;ID=b0800;Name=ybiB;Note=putative family 3 glycosyltransferase;transl_table=11
MA_Anc	.	repeat_region	835446	835469	.	+	0	Name=REP76 (repetitive extragenic palindromic) element%3B contains 1 REP sequences;Note=REP76 (repetitive extragenic palindromic) element%3B contains 1 REP sequences
MA_Anc	.	gene	835575	836660	.	+	0	Alias=b0801;ID=b0801;Name=ybiC
MA_Anc	.	CDS	835575	836660	.	+	0	Alias=b0801;ID=b0801;Name=ybiC;Note=putative dehydrogenase;transl_table=11
MA_Anc	.	repeat_region	836763	836885	.	+	0	Name=REP77 (repetitive extragenic palindromic) element%3B contains 3 REP sequences;Note=REP77 (repetitive extragenic palindromic) element%3B contains 3 REP sequences
MA_Anc	.	gene	836889	837149	.	-	0	Alias=b0802;ID=b0802;Name=ybiJ
MA_Anc	.	CDS	836889	837149	.	-	0	Alias=b0802;ID=b0802;Name=ybiJ;Note=hypothetical protein;transl_table=11
MA_Anc	.	gene	837414	837680	.	-	0	Alias=b0803;ID=b0803;Name=ybiI
MA_Anc	.	CDS	837414	837680	.	-	0	Alias=b0803;ID=b0803;Name=ybiI;Note=DksA-type zinc finger protein;transl_table=11
MA_Anc	.	gene	837754	838431	.	-	0	Alias=b0804;ID=b0804;Name=ybiX
MA_Anc	.	CDS	837754	838431	.	-	0	Alias=b0804;ID=b0804;Name=ybiX;Note=conserved protein%2C Fe(II)-dependent oxygenase superfamily;transl_table=11
MA_Anc	.	gene	838473	840755	.	-	0	Alias=b0805;ID=b0805;Name=fiu
MA_Anc	.	CDS	838473	840755	.	-	0	Alias=b0805;ID=b0805;Name=fiu;Note=catecholate siderophore receptor Fiu;transl_table=11
MA_Anc	.	gene	841020	841280	.	-	0	Alias=b0806;ID=b0806;Name=mcbA
MA_Anc	.	CDS	841020	841280	.	-	0	Alias=b0806;ID=b0806;Name=mcbA;Note=colanic acid mucoidy stimulation protein;transl_table=11
MA_Anc	.	gene	841556	842482	.	+	0	Alias=b0807;ID=b0807;Name=rlmF
MA_Anc	.	CDS	841556	842482	.	+	0	Alias=b0807;ID=b0807;Name=rlmF;Note=23S rRNA m(6)A1618 methyltransferase%2C SAM-dependent;transl_table=11
MA_Anc	.	gene	842479	844704	.	-	0	Alias=b0808;ID=b0808;Name=ybiO
MA_Anc	.	CDS	842479	844704	.	-	0	Alias=b0808;ID=b0808;Name=ybiO;Note=mechanosensitive channel protein%2C intermediate conductance;transl_table=11
MA_Anc	.	repeat_region	844855	844953	.	+	0	Name=RIP78 (repetitive extragenic palindromic) element%3B contains 2 REP sequences and 1 IHF site;Note=RIP78 (repetitive extragenic palindromic) element%3B contains 2 REP sequences and 1 IHF site
MA_Anc	.	gene	844965	845687	.	-	0	Alias=b0809;ID=b0809;Name=glnQ
MA_Anc	.	CDS	844965	845687	.	-	0	Alias=b0809;ID=b0809;Name=glnQ;Note=glutamine transporter subunit;transl_table=11
MA_Anc	.	gene	845684	846343	.	-	0	Alias=b0810;ID=b0810;Name=glnP
MA_Anc	.	CDS	845684	846343	.	-	0	Alias=b0810;ID=b0810;Name=glnP;Note=glutamine transporter subunit;transl_table=11
MA_Anc	.	gene	846482	847228	.	-	0	Alias=b0811;ID=b0811;Name=glnH
MA_Anc	.	CDS	846482	847228	.	-	0	Alias=b0811;ID=b0811;Name=glnH;Note=glutamine transporter subunit;transl_table=11
MA_Anc	.	mat_peptide	846485	847162	.	-	0	Alias=b0811;ID=b0811;Name=glnH;Note=glutamine transporter subunit
MA_Anc	.	STS	846584	846738	.	+	0
MA_Anc	.	gene	847632	848135	.	-	0	Alias=b0812;ID=b0812;Name=dps
MA_Anc	.	CDS	847632	848135	.	-	0	Alias=b0812;ID=b0812;Name=dps;Note=Fe-binding and storage protein%3B stress-inducible DNA-binding protetin;transl_table=11
MA_Anc	.	mat_peptide	847635	848132	.	-	0	Alias=b0812;ID=b0812;Name=dps;Note=Fe-binding and storage protein%3B stress-inducible DNA-binding protetin
MA_Anc	.	gene	848434	849321	.	-	0	Alias=b0813;ID=b0813;Name=rhtA
MA_Anc	.	CDS	848434	849321	.	-	0	Alias=b0813;ID=b0813;Name=rhtA;Note=threonine and homoserine efflux system;transl_table=11
MA_Anc	.	gene	849674	850189	.	+	0	Alias=b0814;ID=b0814;Name=ompX
MA_Anc	.	CDS	849674	850189	.	+	0	Alias=b0814;ID=b0814;Name=ompX;Note=outer membrane protein X;transl_table=11
MA_Anc	.	mat_peptide	849743	850186	.	+	0	Alias=b0814;ID=b0814;Name=ompX;Note=outer membrane protein X
MA_Anc	.	gene	850238	851821	.	-	0	Alias=b0815;ID=b0815;Name=ybiP
MA_Anc	.	CDS	850238	851821	.	-	0	Alias=b0815;ID=b0815;Name=ybiP;Note=putative hydrolase%2C inner membrane;transl_table=11
MA_Anc	.	gene	852093	852221	.	-	0	Alias=b4705;ID=b4705;Name=mntS
MA_Anc	.	CDS	852093	852221	.	-	0	Alias=b4705;ID=b4705;Name=mntS;Note=Mn(2)-response protein%2C MntR-repressed;transl_table=11
MA_Anc	.	gene	852407	852874	.	+	0	Alias=b0817;ID=b0817;Name=mntR
MA_Anc	.	CDS	852407	852874	.	+	0	Alias=b0817;ID=b0817;Name=mntR;Note=DNA-binding transcriptional regulator of mntH;transl_table=11
MA_Anc	.	gene	852871	853989	.	+	0	Alias=b0818;ID=b0818;Name=ybiR
MA_Anc	.	CDS	852871	853989	.	+	0	Alias=b0818;ID=b0818;Name=ybiR;Note=putative transporter;transl_table=11
MA_Anc	.	gene	854048	854968	.	-	0	Alias=b0819;ID=b0819;Name=ybiS
MA_Anc	.	CDS	854048	854968	.	-	0	Alias=b0819;ID=b0819;Name=ybiS;Note=L%2CD-transpeptidase linking Lpp to murein;transl_table=11
MA_Anc	.	mat_peptide	854051	854896	.	-	0	Alias=b0819;ID=b0819;Name=ybiS;Note=L%2CD-transpeptidase linking Lpp to murein
MA_Anc	.	gene	855187	856779	.	+	0	Alias=b0820;ID=b0820;Name=ybiT
MA_Anc	.	CDS	855187	856779	.	+	0	Alias=b0820;ID=b0820;Name=ybiT;Note=fused predicted transporter subunits of ABC superfamily: ATP-binding components;transl_table=11
MA_Anc	.	repeat_region	856840	856937	.	+	0	Name=RIP79 (repetitive extragenic palindromic) element%3B contains 2 REP sequences and 1 IHF site;Note=RIP79 (repetitive extragenic palindromic) element%3B contains 2 REP sequences and 1 IHF site
MA_Anc	.	gene	857020	858285	.	-	0	Alias=b0821;ID=b0821;Name=ybiU
MA_Anc	.	CDS	857020	858285	.	-	0	Alias=b0821;ID=b0821;Name=ybiU;Note=hypothetical protein;transl_table=11
MA_Anc	.	gene	858437	859252	.	-	0	Alias=b0822;ID=b0822;Name=ybiV
MA_Anc	.	CDS	858437	859252	.	-	0	Alias=b0822;ID=b0822;Name=ybiV;Note=sugar phosphatase%3B preference for fructose-1-P%2C ribose-5-P and glucose-6-P;transl_table=11
MA_Anc	.	gene	859398	861830	.	-	0	Alias=b0823;ID=b0823;Name=ybiW
MA_Anc	.	CDS	859398	861830	.	-	0	Alias=b0823;ID=b0823;Name=ybiW;Note=putative pyruvate formate lyase;transl_table=11
MA_Anc	.	gene	861836	862735	.	-	0	Alias=b0824;ID=b0824;Name=ybiY
MA_Anc	.	CDS	861836	862735	.	-	0	Alias=b0824;ID=b0824;Name=ybiY;Note=putative pyruvate formate lyase activating enzyme;transl_table=11
MA_Anc	.	gene	862866	863528	.	+	0	Alias=b0825;ID=b0825;Name=fsaA
MA_Anc	.	CDS	862866	863528	.	+	0	Alias=b0825;ID=b0825;Name=fsaA;Note=fructose-6-phosphate aldolase 1;transl_table=11
MA_Anc	.	repeat_region	863557	863594	.	+	0	Name=REP80 (repetitive extragenic palindromic) element%3B contains 1 REP sequences;Note=REP80 (repetitive extragenic palindromic) element%3B contains 1 REP sequences
MA_Anc	.	gene	863604	864353	.	-	0	Alias=b0826;ID=b0826;Name=moeB
MA_Anc	.	CDS	863604	864353	.	-	0	Alias=b0826;ID=b0826;Name=moeB;Note=molybdopterin synthase sulfurylase;transl_table=11
MA_Anc	.	gene	864353	865588	.	-	0	Alias=b0827;ID=b0827;Name=moeA
MA_Anc	.	CDS	864353	865588	.	-	0	Alias=b0827;ID=b0827;Name=moeA;Note=molybdopterin molybdenumtransferase%3B molybdopterin biosynthesis protein;transl_table=11
MA_Anc	.	gene	865792	866757	.	+	0	Alias=b0828;ID=b0828;Name=iaaA
MA_Anc	.	CDS	865792	866757	.	+	0	Alias=b0828;ID=b0828;Name=iaaA;Note=Isoaspartyl peptidase;transl_table=11
MA_Anc	.	gene	866744	868615	.	+	0	Alias=b0829;ID=b0829;Name=gsiA
MA_Anc	.	CDS	866744	868615	.	+	0	Alias=b0829;ID=b0829;Name=gsiA;Note=glutathione transporter ATP-binding protein%2C ABC superfamily;transl_table=11
MA_Anc	.	gene	868635	870173	.	+	0	Alias=b0830;ID=b0830;Name=gsiB
MA_Anc	.	CDS	868635	870173	.	+	0	Alias=b0830;ID=b0830;Name=gsiB;Note=glutathione periplasmic binding protein%2C ABC superfamily transporter;transl_table=11
MA_Anc	.	gene	870191	871111	.	+	0	Alias=b0831;ID=b0831;Name=gsiC
MA_Anc	.	CDS	870191	871111	.	+	0	Alias=b0831;ID=b0831;Name=gsiC;Note=glutathione transporter%2C permease component%2C ABC superfamily;transl_table=11
MA_Anc	.	gene	871114	872025	.	+	0	Alias=b0832;ID=b0832;Name=gsiD
MA_Anc	.	CDS	871114	872025	.	+	0	Alias=b0832;ID=b0832;Name=gsiD;Note=glutathione transporter%2C permease component%2C ABC superfamily;transl_table=11
MA_Anc	.	gene	872203	874551	.	+	0	Alias=b0833;ID=b0833;Name=yliE
MA_Anc	.	CDS	872203	874551	.	+	0	Alias=b0833;ID=b0833;Name=yliE;Note=putative membrane-anchored cyclic-di-GMP phosphodiesterase;transl_table=11
MA_Anc	.	gene	874559	875887	.	+	0	Alias=b0834;ID=b0834;Name=yliF
MA_Anc	.	CDS	874559	875887	.	+	0	Alias=b0834;ID=b0834;Name=yliF;Note=putative membrane-anchored diguanylate cyclase;transl_table=11
MA_Anc	.	gene	875934	877259	.	-	0	Alias=b0835;ID=b0835;Name=rimO
MA_Anc	.	CDS	875934	877259	.	-	0	Alias=b0835;ID=b0835;Name=rimO;Note=ribosomal protein S12 methylthiotransferase%3B radical SAM superfamily;transl_table=11
MA_Anc	.	gene	877472	877855	.	+	0	Alias=b0836;ID=b0836;Name=bssR
MA_Anc	.	CDS	877472	877855	.	+	0	Alias=b0836;ID=b0836;Name=bssR;Note=repressor of biofilm formation by indole transport regulation;transl_table=11
MA_Anc	.	gene	877966	879081	.	+	0	Alias=b0837;ID=b0837;Name=yliI
MA_Anc	.	CDS	877966	879081	.	+	0	Alias=b0837;ID=b0837;Name=yliI;Note=soluble aldose sugar dehydrogenase;transl_table=11
MA_Anc	.	gene	879078	879704	.	-	0	Alias=b0838;ID=b0838;Name=gstB
MA_Anc	.	CDS	879078	879704	.	-	0	Alias=b0838;ID=b0838;Name=gstB;Note=glutathione S-transferase;transl_table=11
MA_Anc	.	gene	879951	881153	.	+	0	Alias=b0839;ID=b0839;Name=dacC
MA_Anc	.	CDS	879951	881153	.	+	0	Alias=b0839;ID=b0839;Name=dacC;Note=D-alanyl-D-alanine carboxypeptidase (penicillin-binding protein 6a);transl_table=11
MA_Anc	.	mat_peptide	880032	881150	.	+	0	Alias=b0839;ID=b0839;Name=dacC;Note=D-alanyl-D-alanine carboxypeptidase (penicillin-binding protein 6a)
MA_Anc	.	repeat_region	881164	881190	.	+	0	Name=REP81 (repetitive extragenic palindromic) element%3B contains 1 REP sequences;Note=REP81 (repetitive extragenic palindromic) element%3B contains 1 REP sequences
MA_Anc	.	gene	881200	881958	.	-	0	Alias=b0840;ID=b0840;Name=deoR
MA_Anc	.	CDS	881200	881958	.	-	0	Alias=b0840;ID=b0840;Name=deoR;Note=DNA-binding transcriptional repressor;transl_table=11
MA_Anc	.	gene	882016	882612	.	-	0	Alias=b0841;ID=b0841;Name=ybjG
MA_Anc	.	CDS	882016	882612	.	-	0	Alias=b0841;ID=b0841;Name=ybjG;Note=undecaprenyl pyrophosphate phosphatase;transl_table=11
MA_Anc	.	gene	882897	884129	.	+	0	Alias=b0842;ID=b0842;Name=mdfA
MA_Anc	.	CDS	882897	884129	.	+	0	Alias=b0842;ID=b0842;Name=mdfA;Note=multidrug efflux system protein;transl_table=11
MA_Anc	.	gene	884170	884454	.	-	0	Alias=b0843;ID=b0843;Name=ybjH
MA_Anc	.	CDS	884170	884454	.	-	0	Alias=b0843;ID=b0843;Name=ybjH;Note=hypothetical protein;transl_table=11
MA_Anc	.	gene	884540	885355	.	-	0	Alias=b0844;ID=b0844;Name=ybjI
MA_Anc	.	CDS	884540	885355	.	-	0	Alias=b0844;ID=b0844;Name=ybjI;Note=FMN and erythrose-4-P phosphatase;transl_table=11
MA_Anc	.	gene	885355	886563	.	-	0	Alias=b0845;ID=b0845;Name=ybjJ
MA_Anc	.	CDS	885355	886563	.	-	0	Alias=b0845;ID=b0845;Name=ybjJ;Note=putative transporter;transl_table=11
MA_Anc	.	gene	886647	887183	.	+	0	Alias=b0846;ID=b0846;Name=ybjK
MA_Anc	.	CDS	886647	887183	.	+	0	Alias=b0846;ID=b0846;Name=ybjK;Note=putative DNA-binding transcriptional regulator;transl_table=11
MA_Anc	.	gene	887200	887278	.	-	0	Alias=b4417;ID=b4417;Name=rybB
MA_Anc	.	ncRNA	887200	887278	.	-	0	Alias=b4417;ID=b4417;Name=rybB;Note=sRNA antisense regulator of ompC and ompW mRNA instability%2C Hfq-dependent
MA_Anc	.	gene	887358	889043	.	-	0	Alias=b0847;ID=b0847;Name=ybjL
MA_Anc	.	CDS	887358	889043	.	-	0	Alias=b0847;ID=b0847;Name=ybjL;Note=putative transporter;transl_table=11
MA_Anc	.	gene	889313	889690	.	+	0	Alias=b0848;ID=b0848;Name=ybjM
MA_Anc	.	CDS	889313	889690	.	+	0	Alias=b0848;ID=b0848;Name=ybjM;Note=inner membrane protein;transl_table=11
MA_Anc	.	gene	889720	889977	.	-	0	Alias=b0849;ID=b0849;Name=grxA
MA_Anc	.	CDS	889720	889977	.	-	0	Alias=b0849;ID=b0849;Name=grxA;Note=glutaredoxin 1%2C redox coenzyme for ribonucleotide reductase (RNR1a);transl_table=11
MA_Anc	.	gene	890137	890424	.	+	0	Alias=b0850;ID=b0850;Name=ybjC
MA_Anc	.	CDS	890137	890424	.	+	0	Alias=b0850;ID=b0850;Name=ybjC;Note=conserved protein%2C DUF1418 family;transl_table=11
MA_Anc	.	gene	890408	891130	.	+	0	Alias=b0851;ID=b0851;Name=nfsA
MA_Anc	.	CDS	890408	891130	.	+	0	Alias=b0851;ID=b0851;Name=nfsA;Note=nitroreductase A%2C NADPH-dependent%2C FMN-dependent;transl_table=11
MA_Anc	.	gene	891191	892093	.	+	0	Alias=b0852;ID=b0852;Name=rimK
MA_Anc	.	CDS	891191	892093	.	+	0	Alias=b0852;ID=b0852;Name=rimK;Note=ribosomal protein S6 modification protein;transl_table=11
MA_Anc	.	gene	892181	892657	.	+	0	Alias=b0853;ID=b0853;Name=ybjN
MA_Anc	.	CDS	892181	892657	.	+	0	Alias=b0853;ID=b0853;Name=ybjN;Note=negative regulator of motility%3B multicopy suppressor of coaA(Ts);transl_table=11
MA_Anc	.	gene	893008	894120	.	+	0	Alias=b0854;ID=b0854;Name=potF
MA_Anc	.	CDS	893008	894120	.	+	0	Alias=b0854;ID=b0854;Name=potF;Note=putrescine transporter subunit: periplasmic-binding component of ABC superfamily;transl_table=11
MA_Anc	.	mat_peptide	893086	894117	.	+	0	Alias=b0854;ID=b0854;Name=potF;Note=putrescine transporter subunit: periplasmic-binding component of ABC superfamily
MA_Anc	.	gene	894215	895348	.	+	0	Alias=b0855;ID=b0855;Name=potG
MA_Anc	.	CDS	894215	895348	.	+	0	Alias=b0855;ID=b0855;Name=potG;Note=putrescine transporter subunit: ATP-binding component of ABC superfamily;transl_table=11
MA_Anc	.	gene	895358	896311	.	+	0	Alias=b0856;ID=b0856;Name=potH
MA_Anc	.	CDS	895358	896311	.	+	0	Alias=b0856;ID=b0856;Name=potH;Note=putrescine transporter subunit: membrane component of ABC superfamily;transl_table=11
MA_Anc	.	gene	896308	897153	.	+	0	Alias=b0857;ID=b0857;Name=potI
MA_Anc	.	CDS	896308	897153	.	+	0	Alias=b0857;ID=b0857;Name=potI;Note=putrescine transporter subunit: membrane component of ABC superfamily;transl_table=11
MA_Anc	.	gene	897213	897701	.	+	0	Alias=b0858;ID=b0858;Name=ybjO
MA_Anc	.	CDS	897213	897701	.	+	0	Alias=b0858;ID=b0858;Name=ybjO;Note=inner membrane protein%2C DUF2593 family;transl_table=11
MA_Anc	.	gene	897742	898869	.	+	0	Alias=b0859;ID=b0859;Name=rlmC
MA_Anc	.	CDS	897742	898869	.	+	0	Alias=b0859;ID=b0859;Name=rlmC;Note=23S rRNA m(5)U747 methyltransferase%2C SAM-dependent;transl_table=11
MA_Anc	.	repeat_region	898920	899017	.	+	0	Name=RIP82 (repetitive extragenic palindromic) element%3B contains 2 REP sequences and 1 IHF site;Note=RIP82 (repetitive extragenic palindromic) element%3B contains 2 REP sequences and 1 IHF site
MA_Anc	.	gene	899068	899799	.	-	0	Alias=b0860;ID=b0860;Name=artJ
MA_Anc	.	CDS	899068	899799	.	-	0	Alias=b0860;ID=b0860;Name=artJ;Note=arginine binding protein%2C periplasmic;transl_table=11
MA_Anc	.	mat_peptide	899071	899742	.	-	0	Alias=b0860;ID=b0860;Name=artJ;Note=arginine binding protein%2C periplasmic
MA_Anc	.	repeat_region	899973	900059	.	+	0	Name=REP83 (repetitive extragenic palindromic) element%3B contains 2 REP sequences;Note=REP83 (repetitive extragenic palindromic) element%3B contains 2 REP sequences
MA_Anc	.	gene	900090	900758	.	-	0	Alias=b0861;ID=b0861;Name=artM
MA_Anc	.	CDS	900090	900758	.	-	0	Alias=b0861;ID=b0861;Name=artM;Note=arginine transporter subunit;transl_table=11
MA_Anc	.	gene	900758	901474	.	-	0	Alias=b0862;ID=b0862;Name=artQ
[truncated: 85,442 more rows]
