# Supplementary material for: Identifying structural variation in haploid microbial genomes from short-read resequencing data using breseq
Source: BMC Genomics. 2014 Nov 29;15(1):1039. doi: 10.1186/1471-2164-15-1039 (PMC4300727; doi:10.1186/1471-2164-15-1039)
Supplement: Supplementary file 2 — Additional file 2: [MA_experiment_mutation_predictions.zip]. Archive detailing breseq predictions of mutations in genomes from the E. coli mutation accumulation (MA) experiment. File contents are as follows: ancestor.gd, differences between the ancestor strain of the MA experiment and the E. coli MG1655 reference genome (GenBank:NC_000913.2) in Genome Diff format. This text-based file format is described in the breseq documentation; ancestor.gff, an annotated genome sequence of the MA ancestor in GFF3 format, constructed by applying these mutations to the E. coli reference sequence; Other *.gd files, Genome Diff files describing mutations predicted in each of the 21 clones that were resequenced after 6,000 generations of evolution in the MA experiment. (ZIP 2 MB) [file 12864_2014_6751_MOESM2_ESM.zip › MA_experiment_mutation_predictions/wt63.gd]

#=GENOME_DIFF 1.0
#=REFSEQ	ancestor.gff
#=READSEQ	SRA:SRR513051_1
#=READSEQ	SRA:SRR513051_2
DEL	1	.	MA_Anc	117579	14
DEL	10000	.	MA_Anc	274374	106109	manually_corrected=1
SNP	2	.	MA_Anc	890424	G
SNP	3	.	MA_Anc	898960	A
INS	4	.	MA_Anc	1211304	C
MOB	5	.	MA_Anc	1298532	IS1	1	9
SNP	6	.	MA_Anc	1393394	T
SNP	7	.	MA_Anc	1695210	C
SNP	8	.	MA_Anc	1718873	A
SNP	9	.	MA_Anc	1772675	A
MOB	10	.	MA_Anc	2152259	IS186	1	4	del_start=1	del_end=1
MOB	11	.	MA_Anc	2488776	IS5	-1	4
SNP	12	.	MA_Anc	2650196	A
SNP	13	.	MA_Anc	3427548	G
SNP	14	.	MA_Anc	4416140	A
SNP	15	.	MA_Anc	4520020	A
